# Supplementary material for: Experimental study on the inhibitory effect of bolting position on crack propagation in cavity-containing sandstone
Source: PLoS One. 2026 Feb 27;21(2):e0344102. doi: 10.1371/journal.pone.0344102 (PMC12948095; doi:10.1371/journal.pone.0344102)
Supplement: S1 File — (XLSX) [file pone.0344102.s001.xlsx]

## Sheet: Fig1(B)
455.715	51.6052	448.545	60.5907
460.855	52.9447	454.47	61.8396
465.945	54.0463	461.485	63.0573
471.285	55.1451	468.46	64.3373
476.205	56.2183	474.305	65.7051
480.835	57.2576	481.48	67.0729
485.83	58.5065	486.5	68.4124
490.58	59.727	492.265	69.5423
495.245	60.8569	497.47	70.5844
499.89	61.9869	504.075	71.6549
504.765	62.9384	509.1	72.6659
508.57	64.0088	514.655	73.6768
518.405	65.0821	519.335	74.5406
523.11	66.0025	523.77	75.3136
527.82	66.8945	526	76.2369
531.35	67.8177	530.035	77.0099
536.09	68.7097	534.745	77.7236
539.93	69.7207	540.125	78.4372
545.015	70.7628	543.255	79.2103
548.97	71.8021	546.445	79.9523
553.475	72.6659	551.04	80.7877
557.595	73.4984	553.04	81.4418
561.795	74.3905	561.74	82.1555
566.44	75.223	565.54	82.8379
570.675	76.2369	571.195	83.5233
574.44	77.2762	574.265	84.2964
582.93	78.2276	579.055	85.0695
587.57	79.0914	582.68	85.8142
591.73	80.1307	586.735	86.4373
594.775	81.085	586.33	87.1509
599.72	81.9176	589.395	87.7456
603.4	82.7502	592.57	88.2836
607.505	83.5516	594.43	88.8472
611.245	84.3558	597.095	89.4419
615.535	85.3073	599.355	90.096
619.31	86.29	602.65	90.7813
623.295	87.182	608.775	91.4044
627.295	88.0429	611.235	91.999
630.815	88.8189	613.655	92.5371
634.575	89.6203	618.635	93.1318
638.95	90.3934	620.67	93.6953
647.145	91.3449	621.7	94.3495
650.92	92.2398	624.195	95.0631
654.52	93.0412	627.44	95.689
658.54	93.9644	628.535	96.2554
662.06	94.8564	631.815	96.9378
666.08	95.7768	636.865	97.592
669.525	96.7	639.045	98.1272
673.415	97.4136	638.54	98.7219
676.99	98.1584	638.62	99.2571
680.175	98.9598	645.055	99.8518
683.735	99.6451	648.965	100.478
688.19	100.478	651.535	101.163
694.16	101.341	655.14	101.817
697	102.143	657.735	102.381
700.69	102.856	660.59	102.856
704.505	103.57	664.8	103.392
707.36	104.255	669.555	103.958
710.85	104.941	670.245	104.524
713.965	105.595	671.005	105.088
717.825	106.277	674.74	105.654
721.26	107.082	673.76	106.277
724.16	107.705	676.88	106.784
727.2	108.39	677.725	107.288
730.135	109.075	681.39	107.824
734.285	109.758	683.715	108.33
737.49	110.412	689.155	108.956
740.705	111.216	693.3	109.551
744.36	111.899	696.87	110.146
747.845	112.584	698.205	110.8
751.375	113.238	704.26	111.304
754.97	113.952	705.535	111.87
757.975	114.756	707.85	112.377
765.14	115.589	707.8	112.881
768.91	116.274	709.605	113.357
772.735	117.135	710.555	113.864
775.635	117.967	713.745	114.427
778.335	118.8	717.78	114.934
781.74	119.485	718.965	115.438
785.54	120.168	724.48	115.945
789.17	120.853	725.07	116.481
792.275	121.567	727.13	117.047
795.315	122.399	731.02	117.701
798.365	123.172	738.93	118.296
805.6	124.036	742.48	118.919
809.52	124.69	743.07	119.426
814.32	125.376	745.905	119.93
819.105	126.089	747.205	120.468
823.955	126.772	752.27	121.003
829.07	127.754	757.165	121.567
834.775	128.915	758.4	122.074
839.39	130.164	760.645	122.668
843.67	131.203	762.37	123.291
848.17	132.336	764.555	123.917
853.3	133.466	768.04	124.424
857.24	134.387	769.115	124.928
861.455	135.25	774.04	125.435
865.94	136.171	774.715	125.939
869.28	137.034	777.3	126.415
878.72	138.017	779.99	127.009
882.405	138.997	782.705	127.545
886.53	139.979	786.22	128.02
890.445	140.812	790.64	128.527
894.035	141.616	793.845	129.003
897.735	142.477	794.155	129.538
902.76	143.31	796.49	130.045
906.705	144.142	796.565	130.58
911.225	144.947	797.985	131.203
914.13	145.898	800.71	131.679
916.945	146.85	799.665	132.214
921.16	147.832	801.88	132.721
924.105	148.637	803.36	133.228
928.84	149.438	806.205	133.823
930.86	150.152	807.965	134.418
934.73	150.956	811.205	134.922
942.805	151.788	812.715	135.429
947.485	152.68	814.165	135.933
951.165	153.513	816.365	136.411
955.74	154.346	817.365	136.975
959.88	155.119	819.82	137.451
963.815	156.011	825.26	137.986
967.02	156.815	829.915	138.581
971.33	157.619	831.54	139.056
975.18	158.599	835.155	139.563
978.54	159.463	838.36	140.067
983.15	160.236	839.905	140.605
986.18	161.04	841.26	141.169
989.65	161.782	844.165	141.795
993.84	162.527	849.95	142.389
997.135	163.388	855.04	142.865
1000.82	164.22	858.235	143.4
1008.51	165.025	860.765	143.936
1010.95	165.769	863.01	144.442
1014.43	166.483	864.435	145.037
1017.96	167.225	869.03	145.66
1021.62	167.91	871.04	146.255
1024.55	168.774	873.38	146.762
1029.06	169.456	876.58	147.357
1030.77	170.201	876.77	147.98
1034.08	171.003	880.405	148.458
1036.97	171.747	884.565	148.962
1041.28	172.461	886.815	149.497
1045.14	173.087	887.53	150.033
1048.95	173.801	890.205	150.627
1052.59	174.633	893.055	151.253
1055.05	175.435	898.955	151.876
1058.59	176.239	899.3	152.414
1062.53	176.924	903.155	152.949
1064.83	177.607	902.555	153.454
1069.2	178.32	904.92	154.02
1073.15	179.006	907.575	154.496
1076.79	179.807	912.255	155.09
1082.62	180.492	914.63	155.713
1086.06	181.146	916.69	156.339
1088.78	181.951	919.655	156.874
1092.09	182.605	923.29	157.41
1094.55	183.318	924.045	157.945
1097.28	184.001	926.705	158.48
1101.2	184.658	929.135	159.106
1105.64	185.459	930.845	159.729
1109.8	186.204	935.285	160.324
1113.6	187.006	936.455	160.921
1114.87	187.719	938.625	161.456
1119.34	188.404	942.06	161.932
1123.54	189.059	942.915	162.496
1128.21	189.772	945.355	163.15
1133.14	190.577	948.605	163.685
1138.56	191.378	950.44	164.192
1142.66	192.032	956.105	164.818
1146.2	192.868	957.725	165.441
1150.22	193.641	960.215	165.948
1152.85	194.442	961.92	166.483
1157.42	195.127	966.905	167.047
1159.16	195.81	966.16	167.672
1163.21	196.467	969.185	168.295
1166.63	197.149	972.785	168.952
1170.03	197.954	974.72	169.516
1172.67	198.755	975.415	170.023
1180.84	199.5	978.65	170.586
1184.32	200.182	982.345	171.122
1187.86	200.839	984.895	171.807
1191.67	201.553	989.755	172.402
1195.01	202.207	990.83	172.968
1198.3	202.89	991.495	173.531
1200.77	203.544	995.265	174.186
1204.2	204.317	998.44	174.84
1206.48	205.121	1001.77	175.375
1211.44	205.775	1002.23	175.91
1213.85	206.489	1005.94	176.477
1216.62	207.174	1008.58	177.043
1220.84	207.828	1011.87	177.607
1222.04	208.514	1016.67	178.261
1227.17	209.256	1020.5	178.827
1229.45	209.969	1027.12	179.391
1232.64	210.623	1027.31	179.926
1236.64	211.278	1032.76	180.464
1239.77	211.991	1039.01	181.059
1241.67	212.767	1040.18	181.653
1246.73	213.481	1040.05	182.307
1249.63	214.223	1045.28	182.871
1254.52	215.027	1050.61	183.437
1255.76	215.859	1053.62	184.001
1262.03	216.545	1055.03	184.567
1265.97	217.199	1057.39	185.253
1271.56	217.913	1054.78	185.876
1276.51	218.773	1056.61	186.53
1281.18	219.994	1059.1	187.065
1285.56	221.155	1063.16	187.6
1290.23	222.194	1065.96	188.135
1293.3	223.027	1069.13	188.702
1296.97	223.86	1073.07	189.297
1300.83	224.604	1076.87	189.951
1304.71	225.349	1080.93	190.486
1308.61	226.182	1083.02	191.14
1312.11	226.983	1087.22	191.794
1315.83	227.728	1090.8	192.42
1318.79	228.592	1092.88	192.955
1325.87	229.305	1098.1	193.491
1329.62	230.019	1105.44	194.026
1331.57	230.792	1105.35	194.533
1334	231.474	1108.4	195.187
1338.7	232.338	1108.12	195.81
1342.48	233.171	1113.42	196.405
1346.55	234.034	1117.39	196.971
1352.91	234.748	1120.24	197.506
1357.88	235.49	1123.74	198.013
1361.19	236.204	1125.21	198.517
1365.97	236.92	1120.19	199.171
1368.85	237.781	1123.88	199.678
1374.45	238.495	1123.82	200.213
1377.86	239.18	1126.86	200.808
1381.65	240.013	1129.19	201.343
1385.78	240.726	1132.96	201.819
1388.8	241.44	1133.81	202.385
1392.57	242.153	1136.61	202.921
1393.97	242.867	1140.96	203.484
1399.38	243.7	1140.76	204.11
1404.79	244.535	1144.34	204.736
1408.16	245.368	1145.94	205.212
1411.77	246.081	1149.49	205.747
1414.47	246.823	1152.36	206.31
1420.73	247.509	1153.34	206.846
1423.57	248.222	1156.42	207.353
1428.52	248.936	1160.08	207.888
1433.46	249.649	1163.79	208.514
1436.41	250.454	1164.09	209.108
1442.69	251.227	1167.57	209.731
1443.39	251.969	1167.92	210.238
1448.09	252.714	1173.38	210.773
1453.31	253.399	1174.31	211.278
1456.84	254.112	1175.18	211.813
1461.04	254.914	1177.81	212.439
1466.65	255.778	1180.29	213.064
1470.54	256.582	1184.06	213.687
1473.68	257.264	1186.21	214.163
1478.74	257.978	1189.68	214.698
1483.99	258.692	1192.21	215.174
1485.17	259.405	1192.84	215.741
1489.79	260.238	1196.33	216.245
1493.99	261.042	1197.62	216.811
1497.33	261.727	1201.53	217.406
1501.32	262.529	1205.3	217.913
1504.87	263.302	1207.98	218.448
1511.07	264.134	1209.05	218.952
1515.96	264.82	1213.02	219.487
1519.33	265.533	1218.2	220.082
1518.79	266.219	1218.86	220.708
1524.95	266.901	1223.34	221.274
1526.9	267.705	1224.92	221.809
1530.45	268.538	1226.65	222.344
1533.78	269.283	1230.37	222.849
1537.63	270.115	1232.06	223.324
1542.64	270.798	1236.63	223.978
1545.68	271.511	1238.25	224.604
1549.22	272.166	1240.06	225.111
1553.48	272.851	1243.14	225.675
1557.81	273.536	1243.75	226.269
1559.58	274.219	1247.37	226.776
1565.1	275.051	1249.76	227.28
1568.09	275.618	1251.81	227.816
1575.4	276.36	1252.87	228.351
1576.45	277.045	1260.5	228.917
1582.24	277.759	1263.68	229.543
1588.45	278.591	1262.12	230.047
1593.52	279.364	1264.59	230.554
1596.01	280.168	1266.57	231.118
1601.01	280.854	1268.96	231.653
1603.14	281.508	1271.45	232.248
1605.17	282.222	1273.62	232.786
1606.38	282.904	1277.06	233.321
1612.45	283.589	1280.4	233.916
1615.11	284.303	1283.71	234.451
1615.51	285.076	1286.56	234.955
1621.67	285.88	1289.45	235.521
1622.9	286.682	1290.25	235.997
1628.01	287.336	1295.65	236.532
1635.99	288.021	1299.71	237.127
1637.54	288.707	1300.9	237.634
1643.13	289.33	1303	238.169
1650.45	290.162	1305.06	238.645
1656.05	290.907	1308.38	239.239
1660.12	291.589	1309.92	239.744
1663.56	292.275	1310.16	240.369
1665.86	292.96	1313.34	240.905
1669.04	293.614	1315.07	241.38
1673.77	294.387	1317.96	241.916
1673.18	295.129	1318.78	242.422
1679.04	295.815	1322.24	242.958
1685.82	296.469	1327.09	243.462
1687.76	297.273	1329.03	244.056
1691.57	297.927	1332.96	244.654
1693.26	298.61	1336.79	245.158
1697.34	299.264	1339.87	245.665
1697.57	299.918	1343.26	246.141
1701.06	300.694	1346.07	246.645
1708.52	301.467	1348.21	247.271
1713.14	302.209	1349.95	247.865
1719.07	302.863	1352.9	248.46
1721.69	303.517	1354.01	249.055
1727.89	304.143	1354.82	249.53
1728.03	304.797	1360.31	250.156
1732.51	305.57	1365.43	250.72
1737.1	306.284	1367.45	251.227
1740.62	307.029	1370.57	251.731
1744.29	307.683	1371.84	252.266
1748.36	308.456	1375.21	252.773
1762.91	309.201	1378.21	253.339
1765.23	309.824	1378.39	253.903
1768.41	310.478	1381.96	254.438
1766.84	311.104	1385.27	254.945
1769.79	311.758	1383.53	255.48
1777.39	312.381	1385.89	255.984
1781.2	313.126	1388.57	256.52
1781.32	313.78	1392.4	257.117
1783.36	314.375	1396.13	257.593
1784.3	314.941	1398.87	258.128
1790.77	315.595	1401.94	258.604
1793.43	316.368	1406.07	259.108
1794.88	316.994	1408.94	259.703
1800.19	317.589	1408.88	260.209
1803.97	318.331	1411.6	260.745
1806.96	318.957	1413.31	261.339
1812.12	319.551	1419.65	261.846
1814.56	320.174	1423.27	262.322
1818.68	320.772	1427.26	262.826
1823.95	321.486	1429.21	263.361
1824.58	322.168	1431.36	263.928
1833.89	322.822	1433.32	264.491
1838.64	323.448	1435.61	265.089
1841.13	324.043	1438.1	265.593
1844.27	324.666	1436.53	266.1
1846.72	325.232	1439.39	266.604
1850.68	325.917	1441.44	267.08
1855.46	326.6	1443.37	267.646
1856.91	327.166	1446.74	268.122
1860.23	327.88	1447.65	268.597
1865.29	328.534	1451.47	269.223
1872.4	329.129	1453.2	269.727
1874.24	329.695	1459.86	270.175
1880.06	330.259	1462.14	270.679
1880.51	330.853	1462.56	271.155
1885.31	331.508	1464.57	271.749
1883.35	332.162	1473.37	272.316
1888.46	332.788	1478.39	272.91
1890.31	333.354	1479.57	273.386
1898.98	333.889	1479.79	273.862
1899.11	334.484	1483.64	274.338
1904.48	335.047	1486.34	274.845
1909.95	335.702	1487.9	275.408
1911.96	336.387	1488.46	275.974
1912.3	337.013	1491.17	276.51
1921.2	337.576	1491.56	276.985
1921.92	338.202	1497.38	277.611
1932.89	338.825	1500.07	278.175
1933.06	339.479	1504.24	278.77
1936	339.986	1505.62	279.217
1939.64	340.55	1507.12	279.752
1942.69	341.028	1510.45	280.228
1945.34	341.564	1512.41	280.704
1950.14	342.158	1510.58	281.298
1957.05	342.781	1515.59	281.893
1956.88	343.316	1517.23	282.428
1963.26	343.823	1515.22	282.935
1970.99	344.359	1517.82	283.439
1969.68	344.834	1520.75	283.946
1973.55	345.46	1522.39	284.422
1978.81	345.995	1525.8	285.017
1981.9	346.499	1528.19	285.464
1985.34	347.094	1531.23	285.968
1986.14	347.57	1532.58	286.535
1985.19	348.077	1535.88	287.07
1990.86	348.581	1538.44	287.546
1990.76	349.059	1541.08	288.021
1999.51	349.654	1545.31	288.525
1997.76	350.189	1547.36	289.092
2003.25	350.784	1549.93	289.686
2010.09	351.26	1552.93	290.253
2014.62	351.736	1555.16	290.729
2014.76	352.271	1554.6	291.233
2015.15	352.747	1557.81	291.74
2017.56	353.222	1560.47	292.215
2019.33	353.729	1564.24	292.722
2021.59	354.293	1568.76	293.167
2022.62	354.859	1571.55	293.793
2026.89	355.363	1572.81	294.387
2035.83	355.839	1576.42	294.863
2038.83	356.315	1578.74	295.367
2043.65	356.762	1580.68	295.843
2044.22	357.329	1582.74	296.319
2045.46	357.833	1584.77	296.797
2050.81	358.308	1586.96	297.392
2058.82	358.815	1586.52	297.868
2060.74	359.291	1588.27	298.343
2064.86	359.736	1591.35	298.819
2067.7	360.211	1595.09	299.295
2066.99	360.687	1594.79	299.799
2074.09	361.194	1598.01	300.365
2076.73	361.729	1600.9	300.841
2082.36	362.177	1604.17	301.348
2082.99	362.621	1609.68	301.793
2092.95	363.069	1611.45	302.268
2094.49	363.454	1614.66	302.775
2097.45	363.93	1617.27	303.22
2102.22	364.465	1614.76	303.755
2104.72	364.912	1616.08	304.29
2106.03	365.329	1618.51	304.738
2105.53	365.804	1622.24	305.185
2109.89	366.221	1623.06	305.661
2109.43	366.668	1623.89	306.106
2115.18	367.084	1629.91	306.613
2115.47	367.588	1631.9	307.148
2116.67	368.124	1633.55	307.683
2120.73	368.571	1635.54	308.068
2122.97	368.959	1638.85	308.603
2128.39	369.435	1640.54	309.17
2132.14	369.851	1640.12	309.617
2131.39	370.355	1643.09	310.093
2137.43	370.831	1647.62	310.538
2143.7	371.219	1650.83	310.954
2152.09	371.663	1652.99	311.489
2150.78	372.139	1655.97	311.965
2151.03	372.556	1658.94	312.472
2155.38	372.975	1662.89	312.919
2160.28	373.479	1666.7	313.364
2163.01	373.926	1670.59	313.752
2170.39	374.371	1673.42	314.196
2178.68	374.787	1677.58	314.613
2181.6	375.234	1678.38	315.148
2181.26	375.651	1679.27	315.564
2184.88	376.008	1677.68	316.071
2187.76	376.452	1680.78	316.575
2190.45	376.931	1684.61	317.113
2197.61	377.316	1685.98	317.558
2197.97	377.732	1688.88	317.974
2201.61	378.148	1689.44	318.39
2202.13	378.565	1691.85	318.807
2203.92	379.041	1693.41	319.254
2211.03	379.516	1692.83	319.758
2214.18	379.933	1698.18	320.206
2219.59	380.289	1700.14	320.622
2223.55	380.706	1699.22	321.038
2227.52	381.125	1705.01	321.395
2228.01	381.51	1705.39	321.783
2234.2	381.926	1706.37	322.227
2241.87	382.374	1707.8	322.615
2243.22	382.818	1709.62	323.12
2252.88	383.325	1710.18	323.595
2252.86	383.682	1711.87	323.983
2249.51	384.098	1711.86	324.368
2261.11	384.424	1715.19	324.788
2260.89	384.871	1716.21	325.173
2267.2	385.319	1719.34	325.62
2272.53	385.823	1721.74	326.096
2270.54	386.299	1718.19	326.572
2281.76	386.687	1718.63	327.016
2286.53	387.103	1725.46	327.404
2282.24	387.488	1724.26	327.761
2286.49	387.876	1725.05	328.118
2291.84	388.352	1727.31	328.503
2290.08	388.677	1740.17	328.95
2294.81	389.065	1741.44	329.338
2298.19	389.541	1742.74	329.783
2299.86	389.898	1745.17	330.23
2303.68	390.286	1748.02	330.675
2311.66	390.671	1748.01	331.032
2312	391.059	1754.27	331.42
2314.97	391.385	1761.41	331.777
2315.78	391.86	1761.38	332.162
2320.91	392.217	1763.32	332.578
2325.18	392.633	1766.82	332.938
2321.77	392.962	1769.73	333.382
2330.69	393.319	1770.87	333.77
2331.34	393.766	1770.74	334.096
2331.05	394.092	1775.77	334.453
2339.36	394.449	1778.61	334.809
2340.84	394.806	1783.88	335.166
2342.51	395.194	1787.99	335.523
2346.54	395.519	1791.6	335.939
2349.19	395.907	1785.81	336.356
2354.53	396.264	1785.47	336.713
2360.83	396.709	1787.09	337.072
2357.19	397.128	1786.65	337.398
2379.34	397.484	1791.29	337.755
2384.15	397.841	1791.72	338.171
2384.26	398.167	1792.42	338.528
2383.84	398.555	1795.65	338.944
2386.45	398.94	1798.61	339.301
2390.78	399.356	1799.56	339.658
2391.55	399.744	1804.14	339.986
2389.9	400.07	1808.08	340.312
2394.9	400.427	1808.1	340.64
2407.17	400.696	1807.36	340.969
2409.12	401.084	1811.1	341.354
2408.44	401.409	1811.64	341.742
2410.53	401.766	1813.35	342.068
2408.01	402.183	1814.62	342.424
2421.43	402.599	1814.83	342.722
2423.51	402.927	1817.98	343.05
2426.23	403.253	1820.09	343.435
2430.59	403.582	1821.06	343.852
2436.95	403.907	1823.96	344.149
2444.18	404.205	1824.49	344.446
2446.66	404.561	1825.32	344.775
2447.43	404.921	1826.19	345.103
2447.79	405.278	1829.81	345.37
2448.48	405.663	1828.92	345.758
2450.54	405.932	1829.76	346.055
2456.93	406.258	1834.88	346.352
2460.71	406.614	1832.44	346.737
2468.64	406.943	1833.08	347.006
2468.8	407.328	1833.49	347.332
2473.97	407.716	1836.49	347.601
2477.2	408.013	1834.74	347.927
2479.72	408.37	1837.64	348.284
2480.08	408.668	1832.01	348.612
2485.09	408.965	1829.61	348.909
2491.58	409.322	1834.64	349.178
2490.74	409.71	1836.07	349.535
2502.07	410.067	1837.53	349.833
2499.11	410.392	1840.32	350.13
2505.34	410.69	1844.78	350.456
2508	411.077	1843.79	350.693
2512.93	411.463	1847.11	351.022
2514.63	411.732	1849.89	351.379
2524.57	412.057	1847.32	351.645
2536.63	412.386	1848.06	351.942
2536.7	412.683	1851.78	352.211
2543.22	413.04	1854.7	352.537
2543.93	413.397	1857.32	352.806
2540.61	413.785	1857.23	353.194
2558.55	414.082	1860.39	353.401
2562.07	414.348	1862.64	353.698
2574.63	414.677	1864.05	353.967
2579.78	414.974	1864.55	354.264
2585.12	415.271	1869.19	354.621
2584.93	415.597	1869.81	354.978
2588.06	415.866	1875.08	355.304
2589.32	416.164	1875.79	355.573
2592.78	416.43	1879.38	355.898
2589.39	416.758	1880.45	356.196
2594.68	417.056	1879.91	356.465
2592.7	417.353	1882.44	356.731
2595.07	417.71	1883.96	357
2604.86	418.007	1888.29	357.297
2613.76	418.304	1888.67	357.626
2621.41	418.602	1885.01	357.833
2616.97	418.899	1887.82	358.13
2616.14	419.256	1893.8	358.427
2631.91	419.584	1894.46	358.725
2632.72	419.91	1893.85	359.053
2637.76	420.239	1897.38	359.351
2644.32	420.476	1897.03	359.617
2638.51	420.743	1900.87	359.945
2644.12	421.071	1903.71	360.243
2642.66	421.368	1899.95	360.568
2649.36	421.666	1899.28	360.809
2658.99	421.994	1901.67	361.047
2662.18	422.32	1903.41	361.344
2654.68	422.677	1906.67	361.551
2662.19	422.946	1905.9	361.789
2665.16	423.212	1910.16	362.086
2682.11	423.541	1907.7	362.355
2686.16	423.838	1911.3	362.621
2692.77	424.135	1911.28	362.89
2701.26	424.461	1914.23	363.157
2698.24	424.789	1916.05	363.513
2707.78	425.087	1911.39	363.782
2712.24	425.384	1918.01	364.08
2721.36	425.653	1917.02	364.465
2728.36	425.95	1920.89	364.762
2737.39	426.188	1923.56	365.091
2739.84	426.455	1929.05	365.388
2740.39	426.783	1933.18	365.685
2732.8	427.14	1935.23	365.954
2741.27	427.378	1933.08	366.34
2737.21	427.703	1938.06	366.696
2736.85	427.941	1937.08	367.025
2736.16	428.21	1940.52	367.322
2740.08	428.536	1942.18	367.648
2735.76	428.833	1944.07	368.036
2747.66	429.162	1943.01	368.393
2756.88	429.431	1944.23	368.718
2763.63	429.697	1944.65	369.019
2767.1	429.966	1943.9	369.375
2766.51	430.232	1946.8	369.673
2769.89	430.501	1946.45	369.998
2779.7	430.799	1948.29	370.327
2782.37	431.037	1950.58	370.712
2786.71	431.334	1955.33	371.069
2796.86	431.6	1958.84	371.426
2795.73	431.869	1959.18	371.723
2790.13	432.135	1957.74	371.992
2797.72	432.404	1954.1	372.349
2803.26	432.702	1963.08	372.765
2814.37	432.999	1963.8	373.153
2816.66	433.268	1969.88	373.538
2818.74	433.534	1973.54	373.867
2825.41	433.803	1973.09	374.252
2822.32	434.069	1975.1	374.64
2821.48	434.307	1977.22	374.997
2835.87	434.636	1978.31	375.294
2842.28	434.902	1978.63	375.62
2846.22	435.199	1975.71	375.976
2836.74	435.468	1976.75	376.305
2850.15	435.735	1977.99	376.69
2843.69	436.032	1981.31	377.078
2868.94	436.27	1985.92	377.375
2884.05	436.508	1985.67	377.704
2890.25	436.746	1991.19	378.061
2900.97	437.015	1986.11	378.358
2905.41	437.312	1987.05	378.774
2909.61	437.609	1988.9	379.131
2919.47	437.907	1992.74	379.428
2927.21	438.145	1992.67	379.785
2936.09	438.382	2000.22	380.142
2932.28	438.592	2008.96	380.468
2933.6	438.858	2005.26	380.796
2942.84	439.096	2006.18	381.094
2945.83	439.334	2013.06	381.391
2955.11	439.631	2012.14	381.688
2954.58	439.869	2013.64	381.957
2968.57	440.107	2009.6	382.342
2961.05	440.376	2009.93	382.699
2967.05	440.583	2009.74	382.997
2963.43	440.852	2012.89	383.294
2966.01	441.061	2015.71	383.591
2964.16	441.359	2011.59	383.889
2966.34	441.656	2013.61	384.217
2982.35	441.894	2021.67	384.483
2983.49	442.132	2022.8	384.781
2986.38	442.339	2030.82	385.109
2999.25	442.608	2024.33	385.438
2993.32	442.814	2034	385.704
3004.62	443.024	2033.69	385.973
3010.92	443.262	2035.08	386.239
3014.16	443.587	2029.26	386.508
3019.74	443.797	2037.65	386.865
3030.57	443.944	2043.97	387.191
3041.84	444.213	2042.33	387.488
3046.05	444.451	2039.49	387.757
3055.95	444.717	2045.35	388.023
3053.97	444.955	2050.51	388.352
3070.03	445.255	2042.41	388.618
3071.28	445.462	2041.15	388.887
3085.93	445.731	2048.82	389.184
3105.38	445.938	2057.67	389.541
3118.97	446.176	2060.76	389.81
3123.67	446.414	2063.22	390.076
3123.57	446.651	2068.3	390.255
3134.76	446.889	2070.27	390.552
3144.4	447.158	2066.86	390.849
3142.97	447.337	2066.24	391.178
3148.7	447.543	2063.68	391.444
3151.47	447.813	2067.18	391.713
3149.16	448.05	2066.68	391.979
3157.93	448.317	2067.84	392.189
3172.24	448.614	2070.55	392.455
3173.18	448.942	2071.48	392.724
3181.86	449.211	2074.14	392.993
3182.7	449.478	2075.46	393.259
3191.89	449.806	2077.24	393.528
3191.84	450.104	2079.45	393.735
3202.04	450.489	2083.2	393.945
3211.99	450.817	2082.56	394.211
3217.76	451.174	2089.59	394.42
3224.2	451.59	2092.44	394.687
3229.06	451.975	2095.16	394.984
3230.91	452.332	2098.2	395.222
3253.77	452.689	2092.4	395.431
3263.99	453.018	2100.54	395.669
3274.2	453.493	2102.76	395.907
3292.48	453.969	2106.64	396.114
3301.39	454.416	2110.97	396.383
3307.94	454.773	2111.76	396.59
3313.59	455.158	2114.63	396.827
3321.79	455.515	2113.11	397.128
3350.95	455.872	2114.64	397.366
3353.8	456.229	2115.57	397.572
3370.16	456.676	2117.36	397.81
3372.96	456.974	2119.45	397.929
3395.91	457.39	2121.68	398.198
3401.22	457.747	2126.71	398.405
3425.43	458.104	2137.63	398.643
3418.27	458.373	2149.55	398.912
3439.22	458.729	2158.99	399.09
3450.05	459.055	2167.31	399.297
3484.54	459.443	2176.84	399.535
3488.75	459.8	2185.37	399.744
3504.29	460.097	2180.51	399.892
3516.31	460.395	2192.09	400.101
3515.81	460.692	2189.95	400.308
3546.36	461.08	2187.03	400.486
3563.32	461.437	2187.64	400.755
3582.22	461.734	2189.78	400.905
3596.68	462.031	2189.32	401.112
3602.17	462.329	2191.97	401.322
3624.74	462.626	2191.28	401.5
3629.09	462.892	2194.26	401.738
3638.59	463.19	2199.43	401.945
3646.74	463.487	2204.16	402.154
3670.82	463.815	2199.55	402.361
3685.8	464.082	2202.7	402.539
3704.7	464.379	2202.74	402.718
3742.14	464.648	2203.76	402.927
3754.01	464.886	2200.62	403.075
3767.14	465.214	2204.83	403.253
3808.74	465.512	2209.3	403.431
3827.09	465.809	2216.4	403.641
3842.86	466.047	2216.22	403.819
3859.02	466.285	2213.05	404.057
3876.28	466.582	2212.7	404.236
3887.77	466.82	2213.8	404.383
3895.97	467.027	2204.68	404.561
3910.12	467.205	2211.92	404.74
3921.43	467.503	2216.89	404.98
3934.55	467.8	2218.03	405.128
3936.96	468.485	2223.83	405.278
3943.84	468.692	2227.36	405.456
3961.54	468.93	2227.09	405.635
3973.59	469.171	2230.69	405.841
3994.82	469.377	2236.53	405.96
4013.47	469.587	2238.05	406.11
4032.33	469.794	2238.68	406.377
4044.67	470.031	2239.78	406.586
4058.13	470.21	2241.3	406.765
4069.26	470.419	2241.99	406.971
4080.45	470.627	2245.29	407.121
4091.24	470.806	2245.59	407.359
4109.77	471.017	2246.09	407.566
4117.1	471.196	2248.37	407.835
4135.35	471.375	2249.13	407.954
4140.62	471.583	2251.18	408.161
4173.24	471.822	2254.22	408.311
4196.65	471.973	2256.64	408.458
4209.46	472.212	2256.99	408.696
4217.77	472.392	2258.36	408.905
4239.62	472.599	2261.24	409.024
4252.62	472.719	2263.48	409.262
4254.45	472.839	2266.39	409.472
4275.16	473.018	2266.35	409.65
4283.09	473.2	2265.36	409.857
4296.93	473.408	2265.68	410.007
4308.5	473.527	2271.26	410.154
4321.2	473.707	2273.18	410.304
4336.81	473.858	2275.29	410.542
4345.21	474.006	2273.72	410.69
4359.08	474.156	2272.07	410.899
4404.08	474.336	2274.94	411.077
4415.32	474.515	2276.32	411.256
4426.17	474.635	2276.37	411.403
4438.9	474.783	2275.86	411.582
4452.7	474.934	2276.03	411.732
4457.02	475.113	2278.38	411.851
4467.94	475.261	2283.67	412.029
4473.15	475.352	2296.17	412.267
4486.9	475.531	2297.7	412.445
4515.85	475.679	2303.05	412.564
4525.14	475.799	2305.18	412.743
4540.69	475.978	2305.5	412.89
4548.97	476.069	2307.91	413.071
4577.85	476.217	2305.7	413.25
4593.69	476.397	2307.97	413.428
4598.34	476.547	2311.51	413.575
4609.91	476.667	2314.55	413.754
4632.55	476.787	2312.48	413.904
4640.73	476.906	2311.38	414.051
4673.39	476.994	2313.02	414.229
4680.43	477.117	2315.32	414.379
4695.45	477.296	2313.25	414.558
4707.05	477.444	2315.03	414.705
4695.73	477.535	2318.32	414.884
4734.36	477.683	2319.49	415.034
4729.15	477.863	2321.46	415.181
4752.4	477.982	2322.64	415.359
4766.9	478.073	2320.84	415.509
4778.4	478.221	2324.56	415.657
4801.03	478.281	2326.34	415.835
4807.18	478.401	2327.8	415.926
4829.61	478.551	2323.18	416.073
4838.76	478.64	2325.24	416.164
4846.73	478.791	2338.39	416.342
4859.29	478.91	2340.83	416.52
4874.03	479.03	2337.2	416.668
4885.66	479.118	2329.43	416.787
4893.9	479.178	2332.61	416.968
4895.16	479.297	2338.87	417.087
4902.49	479.417	2350.12	417.234
4936.6	479.536	2349.45	417.353
4952.69	479.656	2354.51	417.472
4965.81	479.747	2356.43	417.591
4962.06	479.835	2356.82	417.71
4969.02	479.955	2363.64	417.829
4983.18	480.074	2362.01	417.948
4996.19	480.134	2359.97	418.067
5008.27	480.254	2359.44	418.185
5055.71	480.345	2358.28	418.185
5063.31	480.464	2361.74	418.304
5078.94	480.552	2367.59	418.423
5078.26	480.612	2364.82	418.633
5104.65	480.703	2366.24	418.99
5109.15	480.823	2368.86	419.347
5101.31	480.883	2375.57	419.584
5112.66	481.002	2375.78	419.851
5125.27	481.062	2365.91	420.088
5136.6	481.153	2371.78	420.239
5154.6	481.273	2373.91	420.505
5175.31	481.301	2377.53	420.714
5185.76	481.332	2380.95	420.893
5197.19	481.421	2384.8	421.012
5208.45	481.54	2383.65	421.25
5214.06	481.6	2386.76	421.4
5234.52	481.691	2393.89	421.638
5241.65	481.691	2401.14	421.785
5257.64	481.779	2394.64	421.963
5268.32	481.839	2396.39	422.201
5280.24	481.93	2403.71	422.351
5283.52	481.99	2412.18	422.53
5294.69	482.078	2406.87	422.649
5304.83	482.138	2407.71	422.827
5311.51	482.198	2410.45	422.974
5330.52	482.289	2416.71	423.184
5343.46	482.349	2405.84	423.331
5345.92	482.377	2414.51	423.509
5354.31	482.497	2425.09	423.659
5364.1	482.497	2429.38	423.778
5371.8	482.588	2430.34	423.926
5375.95	482.616	2435.02	424.104
5389.06	482.616	2434.38	424.254
5392.32	482.676	2438.69	424.461
5400.98	482.736	2439.21	424.611
5408.74	482.795	2442.8	424.73
5424.28	482.827	2444.59	424.877
5418.68	482.915	2446.24	425.058
5425.02	482.915	2448.36	425.237
5433.01	483.006	2448.64	425.415
5439.16	483.035	2452.14	425.534
5446.84	483.066	2453.82	425.713
5439.56	483.094	2458.71	425.832
5456.1	483.126	2459.28	425.979
5467	483.185	2461.65	426.129
5470.19	483.185	2454.89	426.307
5474.61	483.245	2453.2	426.486
5486.79	483.274	2454.32	426.692
5487.49	483.274	2460.51	426.843
5501.81	483.245	2465.93	427.049
5509.03	483.305	2477.79	427.168
5521.15	483.333	2480.99	427.347
5525.56	483.365	2485.22	427.466
5532.86	483.393	2485.89	427.616
5540.19	483.393	2488.06	427.794
5544.65	483.425	2489.77	427.972
5556.43	483.425	2494.22	428.151
5561.6	483.425	2496.05	428.329
5568.84	483.453	2498.12	428.476
5578.2	483.453	2499.43	428.595
5585.48	483.484	2493.57	428.746
5602.61	483.453	2495.24	428.924
5596.15	483.453	2502.55	429.043
5608.19	483.453	2507.68	429.252
5607.81	483.393	2506.46	429.371
5608.85	483.365	2508.72	429.49
5611.4	483.393	2510.61	429.638
5613.56	483.333	2510.79	429.816
5627.03	483.365	2515.32	429.935
5643.84	483.305	2518.34	430.085
5658.17	483.274	2521.16	430.232
5666.08	483.245	2521.91	430.351
5691.52	483.214	2523.64	430.501
5708.43	483.185	2526.96	430.561
5707.54	483.126	2525.49	430.767
5710.7	483.126	2532.17	430.946
5711.29	483.006	2532.92	431.124
5717.87	483.006	2533.8	431.303
		2534.09	431.453
		2531.81	431.572
		2533.09	431.719
--	--	2541.39	431.81
--	--	2545.05	431.957
--	--	2550	432.076
--	--	2549.62	432.226
--	--	2557.24	432.373
--	--	2556.15	432.552
--	--	2556.57	432.611
--	--	2550.74	432.761
--	--	2563.1	432.88
--	--	2570.9	433.03
--	--	2568.99	433.177
--	--	2572.06	433.296
--	--	2567.61	433.446
--	--	2566.75	433.565
--	--	2578.37	433.684
--	--	2584.01	433.803
--	--	2590.97	433.922
--	--	2592.43	434.041
--	--	2588.55	434.16
--	--	2596.91	434.248
--	--	2594.91	434.338
--	--	2588.74	434.457
--	--	2589.39	434.545
--	--	2588.41	434.695
--	--	2587.76	434.814
--	--	2590.07	434.993
--	--	2591.95	435.08
--	--	2597.28	435.231
--	--	2614.13	435.318
--	--	2622.41	435.437
--	--	2624.86	435.556
--	--	2631.09	435.647
--	--	2631.95	435.766
--	--	2640.78	435.885
--	--	2641.63	436.004
--	--	2642.59	436.123
--	--	2640.74	436.182
--	--	2641.78	436.329
--	--	2644.31	436.389
--	--	2646.45	436.539
--	--	2647.78	436.658
--	--	2636.32	436.746
--	--	2653.51	436.865
--	--	2656.89	437.046
--	--	2656.81	437.105
--	--	2656.91	437.224
--	--	2655.12	437.312
--	--	2660.82	437.431
--	--	2662.91	437.55
--	--	2664.68	437.609
--	--	2666.7	437.7
--	--	2665.51	437.847
--	--	2666.36	437.966
--	--	2672.49	438.085
--	--	2672.6	438.204
--	--	2665.98	438.263
--	--	2669.67	438.382
--	--	2680.86	438.473
--	--	2682.24	438.592
--	--	2695.42	438.68
--	--	2684.53	438.77
--	--	2692.17	438.889
--	--	2696.01	438.889
--	--	2696.16	439.037
--	--	2682.47	439.127
--	--	2685.24	439.246
--	--	2702.28	439.306
--	--	2701.43	439.393
--	--	2695.18	439.484
--	--	2708.74	439.603
--	--	2710.03	439.722
--	--	2714.07	439.75
--	--	2718.89	439.869
--	--	2721.76	439.929
--	--	2720.72	440.019
--	--	2722.32	440.079
--	--	2725.13	440.198
--	--	2709.45	440.257
--	--	2708.61	440.345
--	--	2706.98	440.345
--	--	2706.24	440.435
--	--	2709.99	440.554
--	--	2721.91	440.642
--	--	2726.61	440.733
--	--	2736.81	440.821
--	--	2748.93	440.911
--	--	2749.66	440.971
--	--	2735.41	441.061
--	--	2736.64	441.121
--	--	2754.04	441.18
--	--	2737.64	441.24
--	--	2763.43	441.359
--	--	2765.93	441.418
--	--	2759.99	441.446
--	--	2765.11	441.506
--	--	2772.78	441.537
--	--	2776.05	441.597
--	--	2767.24	441.684
--	--	2761.74	441.775
--	--	2762.64	441.863
--	--	2775.9	441.894
--	--	2779.08	441.953
--	--	2779.64	442.013
--	--	2778.83	442.041
--	--	2774.89	442.132
--	--	2769.37	442.191
--	--	2785.41	442.251
--	--	2782.89	442.339
--	--	2797.78	442.37
--	--	2800.82	442.457
--	--	2802.62	442.548
--	--	2804.12	442.576
--	--	2802.78	442.608
--	--	2798.78	442.695
--	--	2800.72	442.786
--	--	2807.51	442.814
--	--	2809.61	442.905
--	--	2810.55	442.964
--	--	2810.97	443.024
--	--	2810.96	443.083
--	--	2810.14	443.171
--	--	2811.38	443.618
--	--	2816.12	443.72
--	--	2819.19	445.284
--	--	2902.33	448.344
--	--	2940.12	449.366
--	--	2993.02	451.405
--	--	3045.93	453.445
--	--	3098.84	455.484
--	--	3136.63	457.521
--	--	3181.98	459.56
--	--	3234.88	461.599
--	--	3272.67	463.636
--	--	3333.14	465.677
--	--	3393.6	468.733
--	--	3469.19	469.761
--	--	3537.21	471.803
--	--	3597.67	473.843
--	--	3650.58	474.867
--	--	3718.6	475.894
--	--	3763.95	476.916
--	--	3816.86	477.94
--	--	3854.65	479.977
--	--	3915.12	481.002
--	--	3968.02	482.026
--	--	4066.28	482.042
--	--	4119.19	482.05
--	--	4232.56	483.083
--	--	4315.7	485.127
--	--	4406.4	487.173
--	--	4527.33	489.223
--	--	4618.02	489.237
--	--	4723.84	490.269
--	--	4814.53	490.284
--	--	4950.58	491.32
--	--	5041.28	491.335
--	--	5154.65	492.368
--	--	5245.35	492.382
--	--	5388.95	494.436
--	--	5494.77	494.452
--	--	5593.02	495.483
--	--	5691.28	495.499
--	--	--	--
--	--	--	--
--	--	--	--
--	--	--	--
--	--	--	--
--	--	--	--
--	--	--	--
--	--	--	--
--	--	--	--
--	--	--	--
--	--	--	--
--	--	--	--
--	--	--	--
--	--	--	--
--	--	--	--
--	--	--	--
--	--	--	--
--	--	--	--
--	--	--	--
--	--	--	--
--	--	--	--
--	--	--	--
--	--	--	--
--	--	--	--
--	--	--	--
--	--	--	--
--	--	--	--
--	--	--	--
--	--	--	--
--	--	--	--
--	--	--	--
--	--	--	--
--	--	--	--
--	--	--	--
--	--	--	--
--	--	--	--
--	--	--	--
--	--	--	--
--	--	--	--
--	--	--	--
--	--	--	--
--	--	--	--
--	--	--	--
--	--	--	--
--	--	--	--
--	--	--	--
--	--	--	--
--	--	--	--
--	--	--	--
--	--	--	--
--	--	--	--
--	--	--	--
--	--	--	--
--	--	--	--
--	--	--	--
--	--	--	--
--	--	--	--
--	--	--	--
--	--	--	--
--	--	--	--
--	--	--	--
--	--	--	--
--	--	--	--
--	--	--	--
--	--	--	--
--	--	--	--
--	--	--	--
--	--	--	--
--	--	--	--
--	--	--	--
--	--	--	--
--	--	--	--
--	--	--	--
--	--	--	--
--	--	--	--
--	--	--	--
--	--	--	--
--	--	--	--
--	--	--	--
--	--	--	--
--	--	--	--
--	--	--	--
--	--	--	--
--	--	--	--
--	--	--	--
--	--	--	--
--	--	--	--
--	--	--	--
--	--	--	--
--	--	--	--
--	--	--	--
--	--	--	--
--	--	--	--
--	--	--	--
--	--	--	--
--	--	--	--
--	--	--	--
--	--	--	--
--	--	--	--
--	--	--	--
--	--	--	--
--	--	--	--
--	--	--	--
--	--	--	--
--	--	--	--
--	--	--	--
--	--	--	--
--	--	--	--
--	--	--	--
--	--	--	--
--	--	--	--
--	--	--	--
--	--	--	--
--	--	--	--
--	--	--	--
--	--	--	--
--	--	--	--
--	--	--	--
--	--	--	--
--	--	--	--
--	--	--	--
--	--	--	--
--	--	--	--
--	--	--	--
--	--	--	--
--	--	--	--
--	--	--	--
--	--	--	--
--	--	--	--
--	--	--	--
--	--	--	--
--	--	--	--
--	--	--	--
--	--	--	--
--	--	--	--
--	--	--	--
--	--	--	--
--	--	--	--
--	--	--	--
--	--	--	--
--	--	--	--
--	--	--	--
--	--	--	--
--	--	--	--
--	--	--	--
--	--	--	--
--	--	--	--
--	--	--	--
--	--	--	--
--	--	--	--
--	--	--	--
--	--	--	--
--	--	--	--
--	--	--	--
--	--	--	--
--	--	--	--
--	--	--	--
--	--	--	--
--	--	--	--
--	--	--	--
--	--	--	--
--	--	--	--
--	--	--	--
--	--	--	--
--	--	--	--
--	--	--	--
--	--	--	--
--	--	--	--
--	--	--	--
--	--	--	--
--	--	--	--
--	--	--	--
--	--	--	--
--	--	--	--
--	--	--	--
--	--	--	--
--	--	--	--
--	--	--	--
--	--	--	--
--	--	--	--
--	--	--	--
--	--	--	--
--	--	--	--
--	--	--	--
--	--	--	--
--	--	--	--
--	--	--	--
--	--	--	--
--	--	--	--
--	--	--	--
--	--	--	--
--	--	--	--
--	--	--	--
--	--	--	--
--	--	--	--
--	--	--	--
--	--	--	--
--	--	--	--
--	--	--	--
--	--	--	--
--	--	--	--
--	--	--	--
--	--	--	--
--	--	--	--
--	--	--	--
--	--	--	--
--	--	--	--
--	--	--	--
--	--	--	--
--	--	--	--
--	--	--	--
--	--	--	--
--	--	--	--
--	--	--	--
--	--	--	--
--	--	--	--
--	--	--	--
--	--	--	--
--	--	--	--
--	--	--	--
--	--	--	--
--	--	--	--
--	--	--	--
--	--	--	--
--	--	--	--
--	--	--	--
--	--	--	--
--	--	--	--
--	--	--	--
--	--	--	--
--	--	--	--
--	--	--	--
--	--	--	--
--	--	--	--
--	--	--	--
--	--	--	--
--	--	--	--
--	--	--	--
--	--	--	--
--	--	--	--
--	--	--	--
--	--	--	--
--	--	--	--
--	--	--	--
--	--	--	--
--	--	--	--
--	--	--	--
--	--	--	--
--	--	--	--
--	--	--	--
--	--	--	--
--	--	--	--
--	--	--	--
--	--	--	--
--	--
--	--
--	--
--	--
--	--
--	--
--	--
--	--
--	--
--	--
--	--
--	--
--	--
--	--
--	--
--	--
--	--
--	--
--	--
--	--
--	--
--	--
--	--
--	--
--	--
--	--
--	--
--	--
--	--
--	--
--	--
--	--
--	--
--	--
--	--
--	--
--	--
--	--
--	--
--	--
--	--
--	--
--	--
--	--
--	--
--	--
--	--
--	--
--	--
--	--
--	--
--	--
--	--
--	--
--	--
--	--
--	--
--	--
--	--
--	--
--	--
--	--
--	--
--	--
--	--
--	--
--	--
--	--
--	--
--	--
--	--
--	--
--	--
--	--
--	--
--	--
--	--
--	--
--	--
--	--
--	--
--	--
--	--
--	--
--	--
--	--
--	--
--	--
--	--
--	--
--	--
--	--
--	--
--	--
--	--
--	--
--	--
--	--
--	--
--	--
--	--
--	--
--	--
--	--
--	--
--	--
--	--
--	--
--	--
--	--
--	--
--	--
--	--
--	--
--	--
--	--
--	--
--	--
--	--
--	--
--	--
--	--
--	--
--	--
--	--
--	--
--	--
--	--
--	--
--	--
--	--
--	--
--	--
--	--
--	--
--	--
--	--
--	--
--	--
--	--
--	--
--	--
--	--
--	--
--	--
--	--
--	--
--	--
--	--
--	--
--	--
--	--
--	--
--	--
--	--
--	--
--	--
--	--
--	--
--	--
--	--
--	--
--	--
--	--
--	--
--	--
--	--
--	--
--	--
--	--
--	--
--	--
--	--
--	--
--	--
--	--
--	--
--	--
--	--
--	--
--	--
--	--
--	--
--	--
--	--
--	--
--	--
--	--
--	--
--	--
--	--
--	--
--	--
--	--
--	--
--	--
--	--
--	--
--	--
--	--
--	--
--	--
--	--
--	--
--	--
--	--
--	--
--	--
--	--
--	--
--	--
--	--
--	--
--	--
--	--
--	--
--	--
--	--
--	--
--	--
--	--
--	--
--	--
--	--
--	--
--	--
--	--
--	--
--	--
--	--
--	--
--	--
--	--
--	--
--	--
--	--
--	--
--	--
--	--
--	--
--	--
--	--
--	--
--	--
--	--
--	--
--	--
--	--
--	--
--	--
--	--
--	--
--	--
--	--
--	--
--	--
--	--
--	--
--	--
--	--
--	--
--	--
--	--
--	--
--	--
--	--
--	--
--	--
--	--
--	--
--	--
--	--
--	--
--	--
--	--
--	--
--	--
--	--
--	--
--	--
--	--
--	--
--	--
--	--
--	--
--	--
--	--
--	--
--	--
--	--
--	--
--	--
--	--
--	--
--	--
--	--
--	--
--	--
--	--
--	--
--	--
--	--
--	--
--	--
--	--
--	--
--	--
--	--
--	--
--	--
--	--
--	--
--	--
--	--
--	--
--	--
--	--
--	--
--	--
--	--
--	--
--	--
--	--
--	--
--	--
--	--
--	--
--	--
--	--
--	--
--	--
--	--
--	--
--	--
--	--
--	--
--	--
--	--
--	--
--	--
--	--
--	--
--	--
--	--
--	--
--	--
--	--
--	--
--	--
--	--
--	--
--	--
--	--
--	--
--	--
--	--
--	--
--	--
--	--
--	--
--	--
--	--
--	--
--	--
--	--
--	--
--	--
--	--
--	--
--	--
--	--
--	--
--	--
--	--
--	--
--	--
--	--
--	--
--	--
--	--
--	--
--	--
--	--
--	--
--	--
--	--
--	--
--	--
--	--
--	--
--	--
--	--
--	--
--	--
--	--
--	--
--	--
--	--
--	--
--	--
--	--

## Sheet: Fig3
0.02258	0.22572	0.01377	0.36581	0.04456	0.37512	0.01788	0.34022
0.04041	0.24977	0.03523	0.39528	0.06867	0.41843	0.04831	0.37285
0.06245	0.27018	0.05434	0.42493	0.08451	0.45607	0.06633	0.40297
0.07459	0.28689	0.07756	0.45424	0.10212	0.49801	0.08778	0.42971
0.09793	0.30258	0.09237	0.48145	0.12449	0.53491	0.11425	0.45847
0.11421	0.31855	0.11419	0.50617	0.14552	0.57037	0.13894	0.49605
0.13398	0.33094	0.13084	0.53029	0.16284	0.60128	0.15827	0.53209
0.15453	0.3459	0.15416	0.55	0.17795	0.62827	0.17203	0.5684
0.16696	0.36085	0.17038	0.56983	0.19771	0.65846	0.20307	0.60423
0.19249	0.37461	0.186	0.5918	0.22199	0.68416	0.22137	0.64501
0.20466	0.38943	0.20604	0.61253	0.23891	0.70956	0.23967	0.6856
0.22749	0.40377	0.22646	0.63208	0.25266	0.73975	0.26342	0.72776
0.24856	0.42015	0.24616	0.65219	0.27625	0.76702	0.28399	0.77361
0.26622	0.43408	0.2616	0.67374	0.29353	0.79368	0.30516	0.81546
0.2914	0.4486	0.28134	0.69402	0.31026	0.8216	0.33364	0.86283
0.30513	0.46506	0.30232	0.71326	0.33349	0.84988	0.35439	0.90971
0.32537	0.48012	0.31754	0.73708	0.3506	0.87968	0.3763	0.95647
0.3417	0.49796	0.34229	0.75781	0.36883	0.9076	0.39918	1.00247
0.36072	0.51335	0.36099	0.77795	0.38483	0.93656	0.42019	1.05163
0.38362	0.52908	0.37368	0.80002	0.40419	0.96246	0.44294	1.09958
0.39622	0.54576	0.394	0.82374	0.42429	0.99526	0.4657	1.14645
0.41858	0.56307	0.41348	0.84457	0.44007	1.02158	0.48744	1.1951
0.43683	0.57834	0.43436	0.86778	0.46497	1.05039	0.50795	1.24446
0.45212	0.596	0.44379	0.88986	0.482	1.08083	0.52843	1.29804
0.47017	0.61508	0.46687	0.91526	0.49784	1.11115	0.55173	1.34867
0.49335	0.63143	0.48662	0.93497	0.52035	1.14234	0.57454	1.40144
0.51385	0.64854	0.50399	0.95765	0.53553	1.1709	0.59886	1.45355
0.52854	0.66575	0.52907	0.98279	0.56071	1.20052	0.62263	1.50219
0.54709	0.68513	0.5493	1.00569	0.57209	1.23297	0.63952	1.5523
0.56489	0.70262	0.56473	1.03045	0.59168	1.26422	0.66768	1.61037
0.58968	0.72053	0.58239	1.05454	0.61293	1.29592	0.67881	1.66047
0.60536	0.73933	0.60125	1.0772	0.6356	1.32821	0.71039	1.71707
0.62367	0.75667	0.62116	1.10124	0.64878	1.35893	0.73184	1.7667
0.64525	0.77576	0.64065	1.12552	0.6716	1.39108	0.75309	1.82661
0.66162	0.7927	0.65705	1.148	0.68794	1.42311	0.77533	1.88011
0.68017	0.81028	0.6747	1.17108	0.70429	1.45992	0.7997	1.93847
0.69872	0.82866	0.69456	1.19742	0.72636	1.48858	0.81843	1.99297
0.71696	0.84854	0.71763	1.22232	0.74232	1.52514	0.84453	2.0518
0.73848	0.86746	0.73255	1.24585	0.75883	1.55963	0.86359	2.10874
0.75858	0.88713	0.75536	1.26848	0.77967	1.59056	0.88517	2.16255
0.77601	0.90518	0.7707	1.29293	0.80303	1.62453	0.90699	2.22295
0.78802	0.92634	0.7886	1.31869	0.81941	1.65776	0.92845	2.28079
0.81249	0.94339	0.80675	1.34291	0.83863	1.69435	0.94874	2.34402
0.82736	0.96342	0.83012	1.3665	0.85375	1.72282	0.97166	2.39888
0.85194	0.98236	0.84549	1.3922	0.87101	1.75786	0.99205	2.45704
0.86902	1.00017	0.86843	1.41561	0.89651	1.79472	1.01922	2.52051
0.8886	1.01993	0.8806	1.44299	0.91116	1.82699	1.04179	2.57696
0.90374	1.039	0.89541	1.46653	0.93333	1.86421	1.05389	2.64045
0.92586	1.05635	0.91993	1.49445	0.95202	1.89682	1.08316	2.70335
0.94208	1.07622	0.93949	1.51694	0.96581	1.93286	1.10766	2.7612
0.96117	1.09542	0.95716	1.54284	0.98408	1.96783	1.12407	2.82226
0.98112	1.11311	0.97831	1.56949	1.00573	2.00174	1.14668	2.88341
0.99592	1.13606	0.99579	1.5949	1.02373	2.0364	1.17122	2.94755
1.00944	1.15409	1.01005	1.61748	1.04469	2.07098	1.193	3.00811
1.03719	1.17274	1.03218	1.64377	1.06825	2.10717	1.21629	3.07314
1.05278	1.19286	1.05667	1.66739	1.09014	2.14577	1.23783	3.13209
1.07719	1.21434	1.07219	1.69494	1.10201	2.18184	1.26356	3.20433
1.09298	1.23238	1.08755	1.71797	1.11527	2.21717	1.27905	3.26743
1.11198	1.25008	1.10939	1.74513	1.13694	2.25387	1.29925	3.33663
1.13181	1.2699	1.12939	1.76996	1.15392	2.29023	1.32379	3.39936
1.14778	1.28947	1.15076	1.79708	1.17954	2.32879	1.35035	3.46269
1.17029	1.30917	1.16684	1.82017	1.19146	2.37105	1.36818	3.52595
1.18513	1.32905	1.18004	1.84679	1.21648	2.40265	1.39101	3.59395
1.20555	1.34934	1.20504	1.87436	1.23833	2.44259	1.41639	3.6644
1.223	1.36846	1.22225	1.90205	1.25066	2.4808	1.43832	3.73211
1.24258	1.39041	1.24197	1.92828	1.27124	2.51583	1.45609	3.79856
1.25945	1.40909	1.25829	1.95569	1.28938	2.55589	1.48263	3.8645
1.28415	1.42895	1.28045	1.98095	1.30573	2.59562	1.50048	3.93648
1.29949	1.44907	1.29863	2.00489	1.32567	2.63603	1.52884	4.00912
1.31873	1.46924	1.31614	2.03445	1.3498	2.67416	1.54249	4.07217
1.33962	1.48961	1.3283	2.05991	1.35846	2.717	1.57601	4.14562
1.352	1.51087	1.34995	2.08493	1.38447	2.75324	1.5876	4.21818
1.37609	1.53216	1.37298	2.11204	1.40191	2.79636	1.61022	4.28721
1.39114	1.55165	1.39444	2.14022	1.42235	2.84162	1.62858	4.36095
1.4121	1.57391	1.41476	2.1658	1.4417	2.87401	1.65895	4.43817
1.42996	1.59605	1.42799	2.19326	1.46276	2.91689	1.67661	4.50837
1.44982	1.61658	1.45136	2.22056	1.47873	2.95756	1.69595	4.58402
1.46871	1.63924	1.46666	2.24887	1.49312	2.99708	1.72133	4.65779
1.4859	1.65994	1.48411	2.27573	1.51335	3.03931	1.74587	4.72702
1.50998	1.68402	1.5076	2.30712	1.53044	3.07871	1.76107	4.8115
1.52315	1.70572	1.51906	2.3305	1.55042	3.124	1.78691	4.88382
1.54044	1.72812	1.53856	2.35811	1.56807	3.16825	1.81123	4.95999
1.56073	1.75067	1.5573	2.38951	1.58899	3.20868	1.83187	5.03633
1.57687	1.77437	1.57743	2.4137	1.61058	3.25229	1.85619	5.10836
1.59936	1.79591	1.5974	2.44165	1.62799	3.2934	1.87777	5.18864
1.61213	1.81817	1.61701	2.47186	1.64702	3.33932	1.9001	5.26598
1.63776	1.8443	1.6339	2.50252	1.66383	3.38021	1.9239	5.34246
1.65343	1.86619	1.65859	2.53005	1.68352	3.42808	1.94622	5.41975
1.67533	1.88879	1.67046	2.55926	1.70184	3.47089	1.96156	5.50265
1.69112	1.91332	1.69145	2.58454	1.71636	3.5173	1.99125	5.58566
1.70655	1.93704	1.71165	2.6143	1.74254	3.55892	2.0058	5.65688
1.72869	1.96137	1.72867	2.64401	1.76136	3.59861	2.03203	5.74527
1.75016	1.98495	1.74729	2.67275	1.77487	3.65175	2.05341	5.82921
1.7666	2.00821	1.76507	2.70193	1.7981	3.69517	2.07384	5.91022
1.7862	2.0339	1.78568	2.73204	1.81409	3.73828	2.09623	5.99663
1.80585	2.0582	1.80051	2.76336	1.8316	3.78609	2.11667	6.07593
1.8253	2.08629	1.82119	2.79151	1.85264	3.82879	2.13744	6.15624
1.84619	2.11106	1.84082	2.82156	1.86953	3.87865	2.16941	6.24047
1.86272	2.13769	1.85982	2.85074	1.8877	3.92418	2.18534	6.3294
1.88057	2.16126	1.88176	2.87893	1.91011	3.97331	2.20914	6.40543
1.90274	2.18586	1.89899	2.91215	1.92637	4.01622	2.22906	6.49653
1.91868	2.21115	1.9136	2.93743	1.94928	4.06873	2.2465	6.57999
1.93675	2.23882	1.93407	2.96792	1.96326	4.11334	2.27549	6.6651
1.96247	2.26767	1.95165	3.00088	1.98266	4.16002	2.29836	6.7534
1.976	2.29324	1.97543	3.03372	1.99986	4.20971	2.31981	6.84124
1.99547	2.32075	1.99429	3.06329	2.0241	4.25576	2.34177	6.93004
2.01499	2.34647	2.01353	3.09593	2.04041	4.30992	2.35746	7.01915
2.03216	2.37541	2.0273	3.12652	2.05353	4.3543	2.38817	7.10173
2.05081	2.40477	2.04988	3.15858	2.07685	4.3999	2.40868	7.1957
2.06746	2.43078	2.06597	3.18776	2.09316	4.44765	2.42623	7.2792
2.08318	2.45993	2.08489	3.22276	2.11363	4.50334	2.45485	7.37409
2.10365	2.48766	2.10169	3.25463	2.13285	4.55528	2.47282	7.46295
2.12471	2.51572	2.12518	3.28756	2.15403	4.60018	2.49341	7.55384
2.1407	2.54387	2.14532	3.31786	2.16923	4.65327	2.52155	7.65072
2.16288	2.57422	2.16204	3.35114	2.18731	4.69986	2.53965	7.73894
2.18494	2.59856	2.18001	3.39039	2.21137	4.7496	2.55805	7.83739
2.20138	2.63101	2.19526	3.42195	2.23193	4.80628	2.57999	7.93314
2.21909	2.66206	2.21634	3.45817	2.24842	4.85233	2.60247	8.02678
2.23843	2.69297	2.23753	3.49195	2.26811	4.91182	2.62705	8.11685
2.25439	2.7221	2.25503	3.52233	2.28307	4.95631	2.65363	8.21508
2.27274	2.75051	2.27147	3.55609	2.30253	5.00887	2.67101	8.31646
2.29687	2.78013	2.28871	3.58998	2.32069	5.06227	2.6918	8.40934
2.31626	2.81032	2.31342	3.62643	2.34224	5.11445	2.71045	8.50433
2.33332	2.84277	2.32673	3.66044	2.35581	5.16575	2.73549	8.60505
2.34984	2.87393	2.35638	3.69185	2.37415	5.2124	2.75462	8.71203
2.37112	2.90555	2.37028	3.73177	2.39835	5.26103	2.78153	8.81025
2.3868	2.93821	2.38616	3.76988	2.41652	5.30704	2.80447	8.91748
2.4041	2.97066	2.40654	3.80479	2.43419	5.3601	2.82489	9.00856
2.43098	3.00368	2.42326	3.84114	2.45711	5.40871	2.84507	9.10436
2.44378	3.03502	2.44263	3.8794	2.47603	5.46348	2.8739	9.21297
2.46277	3.06711	2.46277	3.91222	2.49179	5.50878	2.88931	9.30897
2.48251	3.10044	2.47326	3.94909	2.51312	5.55884	2.91372	9.40522
2.50185	3.13183	2.49793	3.98456	2.53174	5.61107	2.93775	9.52222
2.51872	3.16764	2.5195	4.02315	2.54943	5.66081	2.96197	9.62395
2.54282	3.20237	2.53514	4.06216	2.5696	5.71024	2.97851	9.72322
2.56225	3.23589	2.56158	4.10036	2.58272	5.75364	3.00169	9.81865
2.57677	3.26988	2.5728	4.1388	2.60237	5.80517	3.01771	9.91752
2.59271	3.30589	2.5872	4.17825	2.62382	5.85061	3.04345	10.0258
2.6113	3.34129	2.60885	4.21525	2.64523	5.89562	3.06872	10.1256
2.62993	3.38017	2.62594	4.25346	2.66221	5.94657	3.08997	10.2352
2.64928	3.41632	2.6427	4.28855	2.68254	5.99682	3.10936	10.3315
2.6692	3.44925	2.6675	4.33146	2.701	6.05814	3.13368	10.4417
2.68796	3.48864	2.68816	4.36808	2.71294	6.10971	3.15213	10.5488
2.71144	3.53092	2.70882	4.40865	2.73371	6.17899	3.18108	10.6612
2.72764	3.57127	2.72735	4.44784	2.75337	6.24204	3.19823	10.7689
2.74294	3.60821	2.74519	4.48731	2.77205	6.31774	3.22867	10.8745
2.76092	3.64783	2.75909	4.52845	2.787	6.38471	3.24311	10.9809
2.7877	3.68584	2.78063	4.57308	2.81495	6.4524	3.26756	11.095
2.80215	3.72985	2.79953	4.61266	2.8299	6.51802	3.28266	11.1959
2.82109	3.77339	2.81739	4.65295	2.84699	6.5872	3.31141	11.312
2.8422	3.81345	2.83773	4.6935	2.86604	6.65658	3.33542	11.4192
2.86195	3.85768	2.8591	4.73526	2.88147	6.72707	3.35302	11.523
2.87653	3.89871	2.87422	4.77468	2.90166	6.79758	3.37966	11.6501
2.90081	3.93744	2.89652	4.81673	2.91855	6.86797	3.40545	11.7567
2.91552	3.98129	2.90964	4.85777	2.9465	6.94365	3.41704	11.8728
2.93519	4.02552	2.93098	4.90134	2.96609	7.01545	3.44371	11.983
2.95535	4.06847	2.9561	4.94843	2.98042	7.08196	3.46553	12.0997
2.97404	4.11132	2.96844	4.99055	2.99753	7.15196	3.48584	12.2102
2.98962	4.15721	2.99085	5.03515	3.0133	7.22607	3.51086	12.3163
3.01062	4.20554	3.00628	5.07802	3.0358	7.2971	3.52627	12.4402
3.02843	4.25171	3.02263	5.1255	3.0561	7.37188	3.55368	12.5416
3.05125	4.29872	3.04844	5.16997	3.07496	7.44818	3.57408	12.6769
3.066	4.3427	3.05964	5.20985	3.08911	7.5174	3.6018	12.7855
3.08059	4.39053	3.08377	5.25778	3.10497	7.5955	3.61479	12.9037
3.10148	4.43433	3.09774	5.30106	3.12665	7.6687	3.63519	13.022
3.12692	4.48443	3.11933	5.35016	3.14734	7.74783	3.65841	13.1465
3.13982	4.53201	3.1377	5.39188	3.16798	7.82171	3.68804	13.2646
3.16102	4.57695	3.15345	5.43633	3.18718	7.90118	3.70717	13.3887
3.17868	4.62937	3.17715	5.48634	3.20716	7.96861	3.73631	13.5086
3.19615	4.67422	3.19148	5.53136	3.2273	8.05092	3.75167	13.6173
3.21827	4.72511	3.21587	5.57608	3.23791	8.12365	3.77509	13.741
3.23691	4.77677	3.22697	5.62762	3.26036	8.19792	3.79179	13.8592
3.25578	4.8235	3.25108	5.67676	3.27982	8.27601	3.81944	13.9803
3.27383	4.8758	3.26523	5.72584	3.30012	8.36137	3.83793	14.1009
3.28899	4.92598	3.28643	5.7728	3.3169	8.43154	3.85809	14.2297
3.30862	4.97517	3.30703	5.82763	3.33949	8.51218	3.88623	14.3473
3.32469	5.02545	3.32409	5.88343	3.35392	8.59709	3.90776	14.4702
3.3439	5.07693	3.34719	5.93511	3.37205	8.67551	3.92816	14.5998
3.36578	5.12813	3.36012	5.98361	3.39536	8.75605	3.95877	14.7132
3.38252	5.17693	3.38149	6.03614	3.4059	8.84568	3.97212	14.8389
3.40004	5.23064	3.4053	6.09024	3.4307	8.91932	3.99276	14.9614
3.42468	5.28453	3.42103	6.1426	3.44764	9.00366	4.01384	15.0875
3.43702	5.3379	3.44419	6.19726	3.46324	9.07658	4.03584	15.221
3.4599	5.39306	3.45895	6.25764	3.48729	9.16174	4.06007	15.3436
3.47775	5.44331	3.47756	6.30985	3.50459	9.24118	4.08461	15.4676
3.49509	5.49939	3.49324	6.36246	3.52366	9.33148	4.10372	15.5977
3.51481	5.54877	3.50996	6.41774	3.54389	9.41397	4.12786	15.7236
3.5357	5.60386	3.53043	6.47185	3.56309	9.50044	4.14822	15.859
3.55282	5.65471	3.55191	6.5277	3.58219	9.58995	4.17059	15.982
3.57167	5.71165	3.57141	6.59065	3.59936	9.67034	4.19903	16.1146
3.59061	5.76666	3.58901	6.65071	3.61839	9.76903	4.21823	16.2382
3.60499	5.82379	3.61146	6.7086	3.63354	9.85428	4.23849	16.3694
3.63257	5.8782	3.62506	6.76925	3.65718	9.94408	4.26067	16.4974
3.64603	5.93346	3.64637	6.82875	3.67377	10.0244	4.27787	16.6326
3.66053	5.99665	3.66589	6.88601	3.69029	10.1244	4.30414	16.7624
3.68334	6.05381	3.67992	6.94343	3.71008	10.1985	4.32758	16.9028
3.7046	6.10533	3.69715	7.00669	3.72861	10.3036	4.34235	17.037
3.72851	6.16622	3.71766	7.06649	3.75197	10.3949	4.36814	17.1672
3.74111	6.22669	3.73686	7.12872	3.77147	10.4903	4.39584	17.3013
3.76043	6.2826	3.757	7.18516	3.78071	10.5764	4.41094	17.4516
3.78172	6.3374	3.7806	7.24694	3.80392	10.6666	4.43677	17.5777
3.79328	6.40021	3.79344	7.31396	3.82424	10.7636	4.46192	17.7157
3.81694	6.45738	3.81445	7.3726	3.84396	10.8571	4.47678	17.8511
3.83746	6.51606	3.83429	7.44003	3.86529	10.9572	4.50154	17.9879
3.85659	6.57645	3.85159	7.50193	3.88281	11.0463	4.52288	18.1401
3.87165	6.63213	3.87007	7.56711	3.89776	11.1352	4.54466	18.2826
3.89369	6.68936	3.88733	7.63195	3.915	11.2438	4.56449	18.4159
3.91047	6.75846	3.90849	7.69886	3.93517	11.3316	4.591	18.547
3.92892	6.81734	3.92648	7.76499	3.95552	11.4378	4.61046	18.6939
3.9478	6.8801	3.94346	7.83197	3.97402	11.5353	4.63035	18.8385
3.96705	6.93432	3.9646	7.89445	3.991	11.6293	4.6607	18.9873
3.98304	6.99687	3.98739	7.96152	4.01641	11.7361	4.67413	19.1301
4.00671	7.06001	4.00146	8.02462	4.03264	11.8262	4.69495	19.2859
4.02351	7.12177	4.02357	8.09306	4.0505	11.9197	4.72538	19.4222
4.04718	7.18519	4.03875	8.16323	4.0705	12.0179	4.74535	19.5653
4.05935	7.24482	4.05472	8.23174	4.09162	12.1237	4.75926	19.7138
4.08201	7.31318	4.07697	8.30342	4.10428	12.2325	4.78851	19.8597
4.09925	7.37872	4.09221	8.36571	4.12103	12.3299	4.80941	20.0087
4.11392	7.44279	4.11265	8.43582	4.13993	12.4368	4.83139	20.1503
4.13632	7.50921	4.13797	8.50464	4.15951	12.5398	4.85635	20.3062
4.15631	7.57441	4.14661	8.57977	4.18309	12.6413	4.88126	20.4559
4.17559	7.63647	4.1688	8.64552	4.19707	12.7398	4.90092	20.6022
4.19308	7.70063	4.18696	8.72213	4.21782	12.8391	4.91877	20.7309
4.20898	7.76419	4.20319	8.78926	4.23758	12.937	4.94119	20.8872
4.23287	7.83385	4.23072	8.86186	4.2545	13.0518	4.95889	21.0394
4.24641	7.89741	4.24656	8.93632	4.27795	13.1585	4.98183	21.1906
4.26852	7.9681	4.26574	9.0028	4.28949	13.2551	5.0101	21.347
4.28829	8.03204	4.28215	9.07933	4.31221	13.3668	5.0353	21.4919
4.30268	8.09805	4.29754	9.15343	4.32852	13.4815	5.0491	21.6364
4.32148	8.16403	4.31964	9.22823	4.34931	13.5822	5.07651	21.81
4.34352	8.23979	4.34009	9.30491	4.37265	13.6926	5.09299	21.9579
4.36168	8.30681	4.35816	9.37191	4.38635	13.8006	5.11843	22.112
4.38419	8.37153	4.37693	9.44919	4.40741	13.9055	5.14369	22.2615
4.40215	8.44546	4.39656	9.52317	4.42678	14.0085	5.15918	22.4184
4.41936	8.51347	4.41563	9.6019	4.44331	14.1232	5.18127	22.5616
4.43418	8.58534	4.43528	9.67468	4.46408	14.2353	5.20349	22.729
4.45949	8.65095	4.45144	9.75665	4.47742	14.345	5.23099	22.8788
4.47739	8.72772	4.4732	9.83728	4.50444	14.4662	5.25222	23.0279
4.49394	8.79216	4.49259	9.91064	4.52	14.5683	5.27104	23.1836
4.5158	8.86581	4.50901	9.98907	4.53373	14.6721	5.29479	23.3396
4.53241	8.93638	4.52409	10.0675	4.55788	14.7968	5.3215	23.4946
4.55318	9.0107	4.54156	10.1431	4.57303	14.9045	5.33962	23.6466
4.56853	9.0796	4.56627	10.2288	4.59482	15.0196	5.36243	23.8056
4.5921	9.15396	4.58041	10.3033	4.60902	15.1414	5.38572	23.9607
4.60791	9.22533	4.60163	10.383	4.63766	15.2427	5.40954	24.1084
4.62508	9.29875	4.62276	10.4656	4.64871	15.357	5.43204	24.27
4.64042	9.37372	4.64188	10.5483	4.6681	15.4855	5.45065	24.4307
4.66456	9.44612	4.66418	10.6273	4.68924	15.6022	5.4678	24.587
4.685	9.52201	4.6788	10.7096	4.7115	15.7188	5.49243	24.7439
4.7009	9.59862	4.69598	10.7895	4.72924	15.8269	5.51478	24.8943
4.7204	9.67165	4.71483	10.8662	4.74313	15.9471	5.54513	25.0609
4.7378	9.74533	4.73396	10.9535	4.7658	16.0741	5.55808	25.2127
4.76264	9.82548	4.75376	11.0418	4.78367	16.1863	5.5778	25.3821
4.78024	9.89532	4.7705	11.1179	4.80136	16.2974	5.60707	25.5499
4.79514	9.9746	4.79063	11.2053	4.81675	16.4238	5.6296	25.6955
4.81188	10.0458	4.80612	11.2975	4.83866	16.5399	5.65175	25.8736
4.8317	10.1267	4.83218	11.3892	4.86146	16.6638	5.67245	26.0362
4.84878	10.2006	4.84623	11.4759	4.87611	16.7738	5.68825	26.1967
4.8703	10.2755	4.86705	11.5638	4.89208	16.9047	5.71389	26.3571
4.89162	10.3485	4.88099	11.6495	4.91408	17.0266	5.73385	26.5143
4.90916	10.4242	4.90273	11.7323	4.92759	17.1478	5.75881	26.6873
4.92363	10.5074	4.92293	11.8188	4.95793	17.2782	5.78532	26.8464
4.94069	10.5834	4.93989	11.9124	4.97138	17.3982	5.79945	27.0032
4.96415	10.6632	4.95454	11.998	4.99002	17.5207	5.82717	27.1667
4.98363	10.7405	4.98107	12.0847	5.01006	17.6445	5.84807	27.3405
5.00107	10.826	5.00168	12.1817	5.02475	17.7646	5.86681	27.5046
5.01719	10.9001	5.01377	12.2703	5.04624	17.8919	5.89056	27.6562
5.04073	10.9788	5.03333	12.3572	5.06589	18.0135	5.91729	27.8302
5.05977	11.0656	5.0504	12.4474	5.07824	18.1376	5.93197	27.9943
5.07707	11.1491	5.07332	12.5384	5.10256	18.2719	5.9573	28.1672
5.0918	11.2299	5.09511	12.6289	5.11618	18.4026	5.97647	28.3286
5.113	11.3122	5.11277	12.7232	5.13721	18.541	5.99586	28.484
5.13316	11.3881	5.12678	12.8135	5.15411	18.6482	6.02582	28.6427
5.15317	11.4675	5.14511	12.9064	5.17783	18.7809	6.04324	28.8319
5.16939	11.55	5.16483	13.0026	5.19315	18.913	6.06677	28.9953
5.191	11.6272	5.18221	13.0914	5.21171	19.0409	6.08379	29.1551
5.20974	11.7167	5.19915	13.1876	5.22768	19.1651	6.11335	29.3282
5.2285	11.7883	5.22705	13.2833	5.25802	19.2996	6.13502	29.4986
5.24494	11.8719	5.24301	13.3773	5.26978	19.4216	6.15325	29.6688
5.26404	11.9638	5.26109	13.4688	5.29297	19.5605	6.1765	29.8316
5.2816	12.042	5.27921	13.5658	5.30926	19.6797	6.20295	29.992
5.30706	12.1298	5.2905	13.6645	5.32723	19.8291	6.21358	30.1633
5.32018	12.2176	5.31987	13.754	5.34337	19.9565	6.24826	30.3337
5.34249	12.299	5.33337	13.8562	5.36132	20.081	6.26776	30.4998
5.36083	12.3859	5.35826	13.9449	5.38886	20.2207	6.28358	30.6758
5.37521	12.4671	5.36824	14.0489	5.402	20.3588	6.31248	30.8378
5.39578	12.5573	5.39443	14.1396	5.42592	20.4947	6.33078	31.011
5.41179	12.6389	5.41019	14.2406	5.43562	20.6324	6.353	31.1927
5.43488	12.7238	5.42102	14.336	5.46324	20.7487	6.37635	31.3553
5.44733	12.8086	5.44595	14.4348	5.47895	20.9099	6.39426	31.5156
5.47363	12.8969	5.46191	14.5302	5.4961	21.0218	6.42105	31.6935
5.49283	12.9823	5.48572	14.6298	5.51578	21.1724	6.44625	31.8721
5.50715	13.0718	5.50343	14.7285	5.53269	21.3205	6.45865	32.0406
5.53076	13.157	5.52287	14.8222	5.54903	21.4395	6.48974	32.2184
5.5478	13.2427	5.54254	14.9306	5.57385	21.585	6.50968	32.3777
5.56585	13.33	5.56214	15.0254	5.59396	21.7205	6.52951	32.5525
5.57942	13.4119	5.57548	15.1273	5.60598	21.8622	6.5482	32.73
5.60255	13.4996	5.5978	15.2214	5.63057	21.9926	6.57724	32.9072
5.62104	13.5945	5.61691	15.3279	5.64882	22.1261	6.59518	33.0755
5.63999	13.6868	5.6371	15.4317	5.66511	22.2606	6.61867	33.2454
5.65942	13.7827	5.6543	15.5307	5.68082	22.4171	6.64389	33.4249
5.67504	13.8645	5.67136	15.6388	5.70304	22.5452	6.66589	33.5806
5.69404	13.9505	5.69314	15.7291	5.72202	22.6727	6.68909	33.7636
5.71674	14.0383	5.71662	15.8405	5.73965	22.8211	6.71111	33.9311
5.73477	14.1286	5.72802	15.9367	5.75687	22.9527	6.72989	34.0928
5.75099	14.2244	5.7503	16.0368	5.7746	23.1003	6.75137	34.2638
5.7667	14.313	5.76986	16.144	5.79815	23.2478	6.77251	34.4434
5.78961	14.402	5.78786	16.2489	5.81261	23.3906	6.79302	34.6107
5.80889	14.497	5.80511	16.349	5.83476	23.5261	6.81519	34.7976
5.82574	14.5967	5.82362	16.4588	5.85217	23.6749	6.8416	34.9655
5.83985	14.6848	5.83961	16.5557	5.87293	23.8107	6.85558	35.1308
5.86449	14.7803	5.85994	16.6635	5.88947	23.9596	6.88568	35.311
5.87907	14.8743	5.88367	16.7685	5.91173	24.1087	6.9081	35.5026
5.90081	14.9617	5.8986	16.873	5.92897	24.2446	6.92872	35.6606
5.92164	15.0549	5.91676	16.9794	5.9421	24.4079	6.95036	35.8478
5.93876	15.1472	5.93408	17.0868	5.96201	24.5505	6.97142	36.0119
5.96	15.2339	5.95358	17.1882	5.98366	24.6896	6.99401	36.1886
5.97736	15.3271	5.97517	17.288	6.00523	24.8516	7.01958	36.3838
5.99529	15.4306	5.99531	17.4004	6.02236	24.9904	7.03945	36.539
6.01407	15.5245	6.01257	17.5062	6.04245	25.1416	7.06754	36.7181
6.03029	15.6196	6.03009	17.6202	6.05997	25.2856	7.07916	36.9045
6.04991	15.7123	6.04991	17.7356	6.07555	25.4331	7.10225	37.0675
6.07329	15.8087	6.06781	17.8349	6.09755	25.5777	7.12324	37.2406
6.08914	15.8982	6.08594	17.9342	6.118	25.7185	7.14507	37.4082
6.10788	15.995	6.10393	18.0516	6.13705	25.8654	7.16825	37.5908
6.12998	16.0873	6.12829	18.1625	6.14929	26.019	7.19461	37.7643
6.14575	16.1901	6.14241	18.2663	6.17463	26.1848	7.20826	37.949
6.1649	16.2798	6.15813	18.3743	6.19419	26.3242	7.23304	38.1266
6.18207	16.3834	6.18423	18.4762	6.21469	26.496	7.25521	38.3136
6.20076	16.479	6.20241	18.5986	6.22621	26.6315	7.28289	38.4784
6.22086	16.5775	6.22105	18.7117	6.24905	26.7717	7.30143	38.6538
6.24158	16.6821	6.23514	18.8194	6.26806	26.9165	7.32892	38.8302
6.2591	16.7737	6.25429	18.935	6.28536	27.0731	7.34529	39.0117
6.28098	16.8685	6.27868	19.0467	6.30758	27.2482	7.36729	39.1831
6.29705	16.9654	6.29297	19.155	6.32021	27.3767	7.39271	39.3713
6.31506	17.0618	6.31094	19.2722	6.33967	27.5283	7.41227	39.5421
6.33578	17.1646	6.33123	19.3837	6.35626	27.6853	7.4348	39.7197
6.35161	17.2566	6.35	19.4985	6.38416	27.8329	7.4559	39.9101
6.37322	17.3536	6.36747	19.6174	6.39677	27.9929	7.48375	40.0891
6.39062	17.4532	6.3896	19.741	6.41452	28.1504	7.50143	40.2646
6.4101	17.5526	6.40511	19.8442	6.43235	28.3074	7.52439	40.4561
6.42679	17.6575	6.42209	19.9523	6.45336	28.4643	7.54265	40.6219
6.4496	17.7562	6.43698	20.0702	6.47269	28.6123	7.57492	40.8028
6.47041	17.8528	6.45873	20.1842	6.4937	28.7695	7.58272	40.9704
6.48318	17.9499	6.48149	20.3022	6.50831	28.9167	7.60435	41.1558
6.50468	18.0649	6.4967	20.4231	6.5244	29.0811	7.63064	41.3357
6.52189	18.1617	6.51434	20.5489	6.54944	29.2428	7.65308	41.5415
6.54057	18.2634	6.53557	20.659	6.5653	29.3929	7.67514	41.715
6.56153	18.3601	6.55567	20.7799	6.58353	29.5411	7.69178	41.8745
6.57628	18.4631	6.57706	20.8956	6.60892	29.7104	7.72455	42.0506
6.5977	18.5675	6.59331	21.0178	6.62583	29.8716	7.7439	42.2319
6.61516	18.6705	6.61533	21.1352	6.63934	30.0157	7.76818	42.4118
6.63907	18.7732	6.6303	21.2437	6.66095	30.174	7.78772	42.5883
6.65041	18.8722	6.64935	21.3764	6.67701	30.3358	7.81014	42.7621
6.6694	18.9752	6.666	21.4827	6.69923	30.4938	7.83532	42.9458
6.69137	19.0864	6.68791	21.6099	6.71881	30.6554	7.85887	43.1268
6.71057	19.1897	6.70442	21.7167	6.73092	30.8057	7.8803	43.3251
6.72776	19.2874	6.72346	21.845	6.75327	30.9722	7.90324	43.4807
6.7471	19.4083	6.73913	21.9654	6.77182	31.143	7.91818	43.6749
6.77019	19.5103	6.76979	22.0812	6.78854	31.293	7.93983	43.8452
6.78299	19.6101	6.78521	22.2032	6.81216	31.4543	7.96343	44.0473
6.80558	19.7234	6.80169	22.3183	6.83235	31.6089	7.98905	44.2116
6.82172	19.8264	6.82139	22.4492	6.8464	31.7702	8.00756	44.39
6.84076	19.938	6.84212	22.5671	6.872	31.9287	8.0355	44.5803
6.8609	20.0367	6.85972	22.6908	6.88652	32.0754	8.05035	44.7555
6.88162	20.1362	6.87482	22.818	6.90409	32.2515	8.0791	44.9398
6.89739	20.2437	6.89348	22.9384	6.92357	32.396	8.09943	45.1142
6.91954	20.3526	6.91028	23.058	6.94464	32.5634	8.11464	45.2875
6.93545	20.4558	6.93588	23.1819	6.95893	32.722	8.13993	45.4697
6.95572	20.5643	6.95325	23.3062	6.97546	32.8867	8.1596	45.659
6.97238	20.6711	6.9682	23.4251	6.99843	33.0554	8.18953	45.8278
6.99027	20.7727	6.9869	23.5561	7.01756	33.2081	8.2093	46.0126
7.01054	20.8817	7.00569	23.6721	7.03946	33.3801	8.22882	46.1822
7.03213	20.9902	7.02863	23.8033	7.0537	33.5474	8.24869	46.3676
7.04283	21.1005	7.04622	23.9309	7.07527	33.7184	8.27749	46.5626
7.06638	21.2064	7.06313	24.0582	7.08833	33.8834	8.29624	46.7319
7.084	21.3115	7.07899	24.1767	7.113	34.0382	8.32256	46.9124
7.1053	21.4254	7.09976	24.2968	7.12871	34.2141	8.34	47.0896
7.12044	21.5324	7.11837	24.4277	7.14853	34.3827	8.35584	47.2737
7.14472	21.6485	7.13673	24.5508	7.17071	34.5433	8.37655	47.4578
7.16407	21.752	7.15735	24.677	7.18437	34.6975	8.40199	47.6472
7.18111	21.8676	7.1748	24.8044	7.20309	34.8643	8.42707	47.8156
7.20079	21.969	7.19874	24.9287	7.22828	35.0384	8.44846	47.997
7.21716	22.0793	7.2086	25.0558	7.24406	35.2034	8.46739	48.1682
7.24056	22.194	7.23582	25.177	7.26253	35.3688	8.49811	48.3388
7.25678	22.299	7.24917	25.3182	7.28127	35.5292	8.512	48.5246
7.27086	22.4191	7.26777	25.4538	7.30347	35.7028	8.53709	48.7012
7.29559	22.5184	7.28946	25.5815	7.31566	35.8666	8.55324	48.8691
7.31085	22.6326	7.30666	25.7122	7.33066	36.0231	8.58352	49.0631
7.33103	22.7384	7.33087	25.83	7.35594	36.199	8.60039	49.2454
7.3416	22.8512	7.34318	25.9567	7.37335	36.3533	8.62386	49.4106
7.37153	22.9581	7.36076	26.0966	7.39074	36.5341	8.64969	49.5736
7.38837	23.068	7.38267	26.2261	7.40871	36.6952	8.67136	49.7598
7.40338	23.1803	7.4046	26.3559	7.43463	36.8615	8.69623	49.951
7.4199	23.2863	7.41895	26.4837	7.44651	37.0339	8.71251	50.1321
7.44261	23.3998	7.44062	26.6084	7.46579	37.1938	8.73979	50.3093
7.46025	23.5048	7.45728	26.7509	7.48937	37.3563	8.7575	50.4873
7.48345	23.6237	7.47749	26.8786	7.50212	37.5404	8.78219	50.6688
7.50351	23.7343	7.49727	27.0009	7.5254	37.7131	8.80272	50.8457
7.51917	23.8545	7.52166	27.1398	7.5458	37.8775	8.82485	51.0329
7.53243	23.9598	7.53284	27.2696	7.56052	38.0328	8.84378	51.2027
7.55738	24.0758	7.55494	27.3963	7.58108	38.2067	8.86464	51.3868
7.57577	24.1899	7.56796	27.534	7.59765	38.3878	8.88973	51.5466
7.59475	24.3015	7.58782	27.6648	7.61788	38.5506	8.91346	51.7065
7.60791	24.4153	7.60515	27.7936	7.6373	38.7243	8.93666	51.9063
7.63391	24.5274	7.6266	27.9309	7.65669	38.8882	8.95809	52.0769
7.65117	24.6386	7.64597	28.0779	7.66971	39.0514	8.9818	52.2741
7.66711	24.7569	7.66151	28.194	7.69334	39.239	8.99804	52.4567
7.68932	24.8747	7.68433	28.3303	7.71338	39.4064	9.02909	52.6241
7.7051	24.9845	7.70109	28.4599	7.72868	39.5645	9.0467	52.7949
7.72561	25.0974	7.71669	28.5974	7.75426	39.7472	9.06666	52.9664
7.75036	25.2191	7.73664	28.7356	7.77109	39.9144	9.08478	53.1467
7.76676	25.3258	7.75933	28.8764	7.78353	40.0889	9.11699	53.3315
7.77712	25.4356	7.77436	29.016	7.80258	40.2681	9.13178	53.4965
7.80085	25.5449	7.79582	29.1239	7.82335	40.4337	9.15716	53.6601
7.81677	25.6667	7.81707	29.2536	7.84522	40.6215	9.17837	53.8393
7.84049	25.7799	7.83323	29.3903	7.86045	40.7758	9.19925	54.0154
7.85834	25.8929	7.84992	29.4576	7.88203	40.9456	9.21903	54.1935
7.87633	26.005	7.86918	29.5826	7.89887	41.1101	9.24388	54.3454
7.89482	26.1161	7.89006	29.7148	7.91672	41.2901	9.27561	54.544
7.91737	26.2364	7.90924	29.8406	7.9424	41.4457	9.28832	54.721
7.92954	26.3482	7.92561	29.9796	7.95124	41.6376	9.31855	54.8887
7.95347	26.4629	7.9491	30.1101	7.97606	41.7951	9.33157	55.0478
7.97178	26.5811	7.9667	30.2397	7.99459	41.9752	9.36021	55.2069
7.99155	26.6926	7.98282	30.3778	8.01304	42.1403	9.38238	55.3827
8.00504	26.8096	8.0032	30.5105	8.03105	42.305	9.39748	55.5525
8.0285	26.9239	8.02459	30.6397	8.04957	42.4774	9.41718	55.7051
8.04562	27.0391	8.04073	30.7649	8.06934	42.654	9.44308	55.8653
8.06501	27.1488	8.0579	30.8912	8.0863	42.8285	9.46175	56.0582
8.08082	27.2635	8.07693	31.0264	8.10492	43.0135	9.48703	56.2343
8.10217	27.3781	8.09765	31.1051	8.12526	43.1832	9.51142	56.4199
8.11619	27.4939	8.11131	31.2209	8.14224	43.3709	9.53594	56.5724
8.13788	27.6131	8.13469	31.3391	8.15698	43.542	9.54858	56.7224
8.15623	27.7181	8.15214	31.4872	8.19034	43.7136	9.57452	56.9001
8.1765	27.8258	8.17164	31.5894	8.19678	43.8623	9.59777	57.088
8.19477	27.9376	8.19146	31.7059	8.22236	44.0429	9.61773	57.2438
8.21599	28.0539	8.21036	31.84	8.23583	44.2192	9.64273	57.413
8.2363	28.1666	8.22524	31.9728	8.2552	44.379	9.6586	57.586
8.25358	28.2753	8.24442	32.1083	8.27563	44.5551	9.6859	57.7387
8.27266	28.3846	8.26413	32.2219	8.29444	44.7325	9.70595	57.9216
8.28907	28.4975	8.2848	32.3338	8.31705	44.8922	9.7311	58.0599
8.30814	28.6089	8.30386	32.4707	8.3351	45.0739	9.75869	58.2379
8.32974	28.7307	8.32511	32.599	8.35614	45.2552	9.77738	58.3939
8.34433	28.8362	8.3364	32.7143	8.36755	45.4306	9.79193	58.5346
8.36391	28.9463	8.35546	32.8454	8.39384	45.6041	9.82048	58.7052
8.38153	29.0525	8.38156	32.9702	8.40604	45.7396	9.84333	58.8719
8.39915	29.166	8.39925	33.0967	8.42746	45.9332	9.8538	59.0331
8.4164	29.2716	8.41435	33.2041	8.44905	46.1186	9.8824	59.1799
8.44031	29.3764	8.43854	33.346	8.46508	46.2985	9.91112	59.3473
8.45718	29.4849	8.45264	33.4851	8.47909	46.4569	9.93106	59.5075
8.47499	29.5923	8.4731	33.6231	8.5051	46.6275	9.95429	59.6706
8.49539	29.691	8.49471	33.7604	8.5185	46.8019	9.97177	59.8091
8.5111	29.8054	8.50779	33.8785	8.54274	46.9742	9.99099	59.9853
8.53382	29.9076	8.52942	34.006	8.55623	47.1448	10.0119	60.1377
8.54905	30.016	8.54761	34.1172	8.57977	47.3245	10.037	60.3036
8.56729	30.113	8.55984	34.234	8.59438	47.4912	10.0634	60.4695
8.59252	30.2238	8.58387	34.2033	8.61679	47.6641	10.0799	60.6063
8.61066	30.3272	8.60179	34.284	8.62957	47.8616	10.1025	60.7473
8.63159	30.4064	8.62345	34.4099	8.64842	48.0313	10.1256	60.9091
8.64527	30.5101	8.64213	34.5228	8.67404	48.203	10.1509	61.0683
8.66591	30.6259	8.65939	34.6209	8.68785	48.3702	10.1647	61.2167
8.68278	30.7319	8.67712	34.7403	8.7041	48.5416	10.1976	61.3605
8.70459	30.8542	8.70179	34.8422	8.72231	48.7148	10.2184	61.5081
8.71799	30.966	8.71922	34.9595	8.75088	48.8838	10.2326	61.6534
8.74206	31.0747	8.73171	35.0893	8.76284	49.0609	10.2599	61.8065
8.76026	31.1851	8.75166	35.2188	8.78721	49.2415	10.2771	61.9598
8.77646	31.2913	8.76875	35.3428	8.80473	49.4101	10.3035	62.1003
8.79461	31.398	8.78913	35.4539	8.82721	49.593	10.3246	62.2357
8.81454	31.5063	8.81404	35.5758	8.8435	49.7686	10.3535	62.3764
8.82762	31.6311	8.82729	35.6968	8.86218	49.9391	10.3691	62.5188
8.84985	31.7343	8.84913	35.8211	8.88306	50.1167	10.3901	62.6559
8.86607	31.8513	8.86891	35.9419	8.89636	50.2999	10.4134	62.7938
8.8943	31.9563	8.87943	36.0799	8.91469	50.4576	10.4309	62.9363
8.90492	32.0581	8.90433	36.1877	8.93114	50.645	10.4572	63.0727
8.93088	32.1661	8.92905	35.0598	8.95038	50.8111	10.4765	63.2191
8.94394	32.2757	8.94338	35.0897	8.96673	50.996	10.5033	63.3572
8.96574	32.375	8.96025	35.1963	8.98992	51.1714	10.5267	63.4837
8.9817	32.4832	8.98214	35.2996	9.01024	51.3388	10.5439	63.6225
9.00095	32.5911	8.997	35.4066	9.01974	51.5083	10.569	63.7437
9.02428	32.6901	9.01413	35.5206	9.04655	51.6679	10.5861	63.8842
9.03678	32.785	9.03708	35.6178	9.06767	51.8519	10.6111	64.0199
9.06204	32.8817	9.06224	35.1479	9.08245	52.0186	10.6379	64.1405
9.07813	32.9852	9.08071	34.8746	9.1012	52.1883	10.6531	64.2398
9.10079	33.0849	9.09189	34.7594	9.12315	52.3529	10.6726	64.3636
9.1087	33.1851	9.11481	34.6087	9.14365	52.5291	10.698	64.4721
9.13382	33.2806	9.13149	34.5835	9.15895	52.6909	10.7183	64.5499
9.15527	33.38	9.14679	34.4528	9.18034	52.8608	10.7424	64.6441
9.17315	33.4311	9.17066	34.4941	9.19342	53.0368	10.7638	64.6887
9.18965	33.4896	9.19063	34.6178	9.22004	53.1956	10.7837	64.7662
9.21194	33.5807	9.20731	34.7531	9.23085	53.3709	10.8138	64.8517
9.23054	33.6634	9.2279	34.8942	9.25374	53.5365	10.8294	64.9357
9.24755	33.7596	9.24488	34.9038	9.26897	53.7172	10.853	65.0306
9.26776	33.8553	9.25949	34.8315	9.29208	53.8928	10.8701	65.0707
9.28419	33.9456	9.28291	34.7828	9.30899	54.065	10.8969	65.0952
9.30227	34.036	9.29775	34.4775	9.32265	54.2301	10.9194	65.136
9.32359	34.1318	9.31611	34.3951	9.34616	54.4136	10.9416	65.197
9.33826	34.2172	9.33488	34.3158	9.36681	54.5731	10.9661	65.2241
9.36079	34.3028	9.35244	34.2567	9.38562	54.7422	10.9932	65.1319
9.37471	34.3888	9.3739	34.2319	9.40229	54.8993	11.0048	65.1345
9.39627	34.4808	9.38782	34.2401	9.41925	55.0761	11.0268	65.1852
9.41536	34.5671	9.40725	34.2391	9.43987	55.2564	11.0542	65.2553
9.43761	34.6555	9.43172	34.3118	9.45979	55.4243	11.0744	65.3067
9.45736	34.7111	9.45125	34.3523	9.47888	55.5812	11.0954	65.328
9.47558	34.7366	9.46801	34.4215	9.50103	55.7473	11.1199	65.3762
9.48736	34.661	9.48744	34.4484	9.51724	55.9252	11.143	65.0958
9.50649	34.5291	9.50448	34.4141	9.53592	56.0918	11.1599	64.8185
9.52986	34.228	9.5254	34.4364	9.55098	56.2509	11.1816	64.6415
9.5444	34.2093	9.54469	34.477	9.56949	56.4072	11.2104	64.4657
9.5622	34.2063	9.56229	34.3713	9.59227	56.5883	11.2277	64.2753
9.58066	34.2512	9.57769	34.3949	9.61474	56.733	11.2532	63.9871
9.60552	34.3181	9.60232	34.4576	9.62948	56.8988	11.274	63.7648
9.62604	34.389	9.61656	34.5216	9.6487	57.0319	11.302	63.5251
9.64185	34.4657	9.6399	34.531	9.66131	57.1965	11.3203	62.9838
9.66131	34.5063	9.65478	34.5484	9.68141	57.3614	11.3382	61.2162
9.67546	34.5023	9.67424	34.5198	9.70074	57.4965	11.3643	60.0535
9.69698	34.3589	9.68534	34.4953	9.72399	57.6596	11.3815	58.4242
9.71757	34.3612	9.71466	34.4572	9.74218	57.8259	11.4039	57.5988
9.73803	34.4292	9.73155	34.3812	9.75713	58.0043	11.4278	57.1966
9.75365	34.5039	9.75211	34.3537	9.77754	58.1597	11.4449	0.12224
9.77517	34.5775	9.76898	34.2844	9.79444	58.3156	11.4578	0.12683
9.79208	34.6686	9.78701	34.2819	9.82088	58.4726	--
9.8145	34.7456	9.8016	34.3096	9.8399	58.6486	--
9.82652	34.8257	9.82422	34.3496	9.85229	58.8018	--
9.84944	34.8443	9.84803	34.4123	9.8738	58.9745	--
9.87002	34.9076	9.86481	34.4443	9.88947	59.1309	--
9.88636	34.924	9.88275	34.4503	9.90554	59.2805	--
9.90702	34.9628	9.8968	34.4732	9.93183	59.4335	--
9.92516	34.9654	9.92167	34.4349	9.947	59.5883	--
9.94131	34.9577	9.9374	34.4255	9.96441	59.739	--	--
9.96038	34.9631	9.94896	34.424	9.98438	59.9054	--	--
9.97811	34.8359	9.97359	34.4042	10.0038	60.0655	--	--
10.0003	34.082	9.99518	34.2136	10.0228	60.2072	--	--
10.0162	33.6039	10.0149	33.9415	10.042	60.385	--	--
10.0384	33.5265	10.0305	33.7581	10.058	60.3089	--	--
10.0521	33.4645	10.0543	33.6418	10.0796	60.4365	--	--
10.0745	33.3525	10.0669	33.5674	10.1002	60.5688	--	--
10.094	33.232	10.0885	33.537	10.1134	60.7102	--	--
10.1105	33.1564	10.1078	33.5448	10.1364	60.8598	--	--
10.1298	33.1002	10.1223	33.5166	10.1541	61.006	--	--
10.1495	32.9117	10.1402	33.5543	10.1729	61.1558	--	--
10.1672	32.8185	10.1615	33.6088	10.1922	61.2832	--	--
10.1849	32.7117	10.1851	33.6104	10.2111	61.4136	--	--
10.2088	31.6617	10.1963	22.8823	10.2329	61.5473	--	--
10.2291	31.4367	10.211	22.9041	10.2495	61.6564	--	--
10.2409	31.3758	10.2455	23.0166	10.2696	61.8062	--	--
10.2599	31.3253	10.2522	22.9872	10.2825	61.9582	--	--
10.2802	31.2297	--	--	10.3032	62.0968	--	--
10.2998	30.176	--	--	10.32	62.244	--	--
10.3001	20.0025	--	--	10.3436	62.3748	--	--
--	--	--	--	10.3645	62.5335	--	--
--	--	--	--	10.3713	62.667	--	--
--	--	--	--	10.3988	62.8425	--	--
--	--	--	--	10.4232	62.9579	--	--
--	--	--	--	10.4374	63.0834	--	--
--	--	--	--	10.4543	63.1867	--	--
--	--	--	--	10.475	63.3321	--	--
--	--	--	--	10.4959	63.4738	--	--
--	--	--	--	10.5097	63.6028	--	--
--	--	--	--	10.5323	63.7482	--	--
--	--	--	--	10.5478	63.888	--	--
--	--	--	--	10.5646	64.0317	--	--
--	--	--	--	10.5855	64.1503	--	--
--	--	--	--	10.6027	64.2921	--	--
--	--	--	--	10.6185	64.4191	--	--
--	--	--	--	10.6387	64.5512	--	--
--	--	--	--	10.6637	64.6731	--	--
--	--	--	--	10.6846	64.7908	--	--
--	--	--	--	10.697	64.9252	--	--
--	--	--	--	10.7158	65.053	--	--
--	--	--	--	10.7358	65.1774	--	--
--	--	--	--	10.7548	65.2778	--	--
--	--	--	--	10.7744	65.3716	--	--
--	--	--	--	10.7913	65.4466	--	--
--	--	--	--	10.8142	65.5399	--	--
--	--	--	--	10.8298	65.5964	--	--
--	--	--	--	10.8472	65.6673	--	--
--	--	--	--	10.8692	65.6642	--	--
--	--	--	--	10.881	65.7284	--	--
--	--	--	--	10.9033	65.8163	--	--
--	--	--	--	10.9234	65.9285	--	--
--	--	--	--	10.9402	66.025	--	--
--	--	--	--	10.9636	66.1215	--	--
--	--	--	--	10.9804	66.1708	--	--
--	--	--	--	10.9973	66.2489	--	--
--	--	--	--	11.0166	66.3591	--	--
--	--	--	--	11.0381	66.4497	--	--
--	--	--	--	11.0559	66.5164	--	--
--	--	--	--	11.0758	66.6035	--	--
--	--	--	--	11.0966	66.714	--	--
--	--	--	--	11.1115	66.7814	--	--
--	--	--	--	11.1343	66.8383	--	--
--	--	--	--	11.1497	66.8927	--	--
--	--	--	--	11.166	65.6179	--	--
--	--	--	--	11.1862	65.5218	--	--
--	--	--	--	11.2036	65.456	--	--
--	--	--	--	11.2256	65.0954	--	--
--	--	--	--	11.2438	64.9949	--	--
--	--	--	--	11.2651	64.9422	--	--
--	--	--	--	11.2836	64.8945	--	--
--	--	--	--	11.2947	64.8409	--	--
--	--	--	--	11.3147	64.588	--	--
--	--	--	--	11.3358	64.4771	--	--
--	--	--	--	11.3552	64.2445	--	--
--	--	--	--	11.3817	59.4076	--	--
--	--	--	--	11.4035	46.7933	--	--
--	--	--	--	11.4009	-0.000290759	--	--
--	--	--	--	11.424	0.00559	--	--
--	--	--	--	11.4493	0.01648	--	--
--	--	--	--	11.4689	0.02301	--	--
--	--	--	--	11.4792	0.03013	--	--
--	--	--	--	--	--	--	--
--	--	--	--	--	--	--	--
--	--	--	--	--	--	--	--
--	--	--	--	--	--	--	--
--	--	--	--	--	--	--	--
--	--	--	--	--	--	--	--
--	--	--	--	--	--	--	--
--	--	--	--	--	--	--	--
--	--	--	--	--	--	--	--
--	--	--	--	--	--	--	--
--	--	--	--	--	--	--	--
--	--	--	--	--	--	--	--
--	--	--	--	--	--	--	--
--	--	--	--	--	--	--	--
--	--	--	--	--	--	--	--
--	--	--	--	--	--	--	--
--	--	--	--	--	--	--	--
--	--	--	--	--	--	--	--
--	--	--	--	--	--	--	--
--	--	--	--	--	--	--	--
--	--	--	--	--	--	--	--
--	--	--	--	--	--	--	--
--	--	--	--	--	--	--	--
--	--	--	--	--	--	--	--
--	--	--	--	--	--	--	--
--	--	--	--	--	--	--	--
--	--	--	--	--	--	--	--
--	--	--	--	--	--	--	--
--	--	--	--	--	--	--	--
--	--	--	--	--	--	--	--
--	--	--	--	--	--	--	--
--	--	--	--	--	--	--	--
--	--	--	--	--	--	--	--
--	--	--	--	--	--	--	--
--	--	--	--	--	--	--	--
--	--	--	--	--	--	--	--
--	--	--	--	--	--	--	--
--	--	--	--	--	--	--	--
--	--	--	--	--	--	--	--
--	--	--	--	--	--	--	--
--	--	--	--	--	--	--	--
--	--	--	--	--	--	--	--
--	--	--	--	--	--	--	--
--	--	--	--	--	--	--	--
--	--	--	--	--	--	--	--
--	--	--	--	--	--	--	--
--	--	--	--	--	--	--	--
--	--	--	--	--	--	--	--
--	--	--	--	--	--	--	--
--	--	--	--	--	--	--	--
--	--	--	--	--	--	--	--
--	--	--	--	--	--	--	--
--	--	--	--	--	--	--	--
--	--	--	--	--	--	--	--
--	--	--	--	--	--	--	--
--	--	--	--	--	--	--	--
--	--	--	--	--	--	--	--
--	--	--	--	--	--	--	--
--	--	--	--	--	--	--	--
--	--	--	--	--	--	--	--
--	--	--	--	--	--	--	--
--	--	--	--	--	--	--	--
--	--	--	--	--	--	--	--
--	--	--	--	--	--	--	--
--	--	--	--	--	--	--	--
--	--	--	--	--	--	--	--
--	--	--	--	--	--	--	--
--	--	--	--	--	--	--	--
--	--	--	--	--	--	--	--
--	--	--	--	--	--	--	--
--	--	--	--	--	--	--	--
--	--	--	--	--	--	--	--
--	--	--	--	--	--	--	--
--	--	--	--	--	--	--	--
--	--	--	--	--	--	--	--
--	--	--	--	--	--	--	--
--	--	--	--	--	--	--	--
--	--	--	--	--	--	--	--
--	--	--	--	--	--	--	--
--	--	--	--	--	--	--	--
--	--	--	--	--	--	--	--
--	--	--	--	--	--	--	--
--	--	--	--	--	--	--	--
--	--	--	--	--	--	--	--
--	--	--	--	--	--	--	--
--	--	--	--	--	--	--	--
--	--	--	--	--	--	--	--
--	--	--	--	--	--	--	--
--	--	--	--	--	--	--	--
--	--	--	--	--	--	--	--
--	--	--	--	--	--	--	--
--	--	--	--	--	--	--	--
--	--	--	--	--	--	--	--
--	--	--	--	--	--	--	--
--	--	--	--	--	--	--	--
--	--	--	--	--	--	--	--
--	--	--	--	--	--	--	--
--	--	--	--	--	--	--	--
--	--	--	--	--	--	--	--
--	--	--	--	--	--	--	--
--	--	--	--	--	--	--	--
--	--	--	--	--	--	--	--
--	--	--	--	--	--	--	--
--	--	--	--	--	--	--	--
--	--	--	--	--	--	--	--
--	--	--	--	--	--	--	--
--	--	--	--	--	--	--	--
--	--	--	--	--	--	--	--
--	--	--	--	--	--	--	--
--	--	--	--	--	--	--	--
--	--	--	--	--	--	--	--
--	--	--	--	--	--	--	--
--	--	--	--	--	--	--	--
--	--	--	--	--	--	--	--
--	--	--	--	--	--	--	--
--	--	--	--	--	--	--	--
--	--	--	--	--	--	--	--
--	--	--	--	--	--	--	--
--	--	--	--	--	--	--	--
--	--	--	--	--	--	--	--
--	--	--	--	--	--	--	--
--	--	--	--	--	--	--	--
--	--	--	--	--	--	--	--
--	--	--	--	--	--	--	--
--	--	--	--	--	--	--	--
--	--	--	--	--	--	--	--
--	--	--	--	--	--	--	--
--	--	--	--	--	--	--	--
--	--	--	--	--	--	--	--
--	--	--	--	--	--	--	--
--	--	--	--	--	--	--	--
--	--	--	--	--	--	--	--
--	--	--	--	--	--	--	--
--	--	--	--	--	--	--	--
--	--	--	--	--	--	--	--
--	--	--	--	--	--	--	--
--	--	--	--	--	--	--	--
--	--	--	--	--	--	--	--
--	--	--	--	--	--	--	--
--	--	--	--	--	--	--	--
--	--	--	--	--	--	--	--
--	--	--	--	--	--	--	--
--	--	--	--	--	--	--	--
--	--	--	--	--	--	--	--
--	--	--	--	--	--	--	--
--	--	--	--	--	--	--	--
--	--	--	--	--	--	--	--
--	--	--	--	--	--	--	--
--	--	--	--	--	--	--	--
--	--	--	--	--	--	--	--
--	--	--	--	--	--	--	--
--	--	--	--	--	--	--	--
--	--	--	--	--	--	--	--
--	--	--	--	--	--	--	--
--	--	--	--	--	--	--	--
--	--	--	--	--	--	--	--
--	--	--	--	--	--	--	--
--	--	--	--	--	--	--	--
--	--	--	--	--	--	--	--
--	--	--	--	--	--	--	--
--	--	--	--	--	--	--	--
--	--	--	--	--	--	--	--
--	--	--	--	--	--	--	--
--	--	--	--	--	--	--	--
--	--	--	--	--	--	--	--
--	--	--	--	--	--	--	--
--	--	--	--	--	--	--	--
--	--	--	--	--	--	--	--
--	--	--	--	--	--	--	--
--	--	--	--	--	--	--	--
--	--	--	--	--	--	--	--
--	--	--	--	--	--	--	--
--	--	--	--	--	--	--	--
--	--	--	--	--	--	--	--
--	--	--	--	--	--	--	--
--	--	--	--	--	--	--	--
--	--	--	--	--	--	--	--
--	--	--	--	--	--	--	--
--	--	--	--	--	--	--	--
--	--	--	--	--	--	--	--
--	--	--	--	--	--	--	--
--	--	--	--	--	--	--	--
--	--	--	--	--	--	--	--
--	--	--	--	--	--	--	--
--	--	--	--	--	--	--	--
--	--	--	--	--	--	--	--
--	--	--	--	--	--	--	--
--	--	--	--	--	--	--	--
--	--	--	--	--	--	--	--
--	--	--	--	--	--	--	--
--	--	--	--	--	--	--	--
--	--	--	--	--	--	--	--
--	--	--	--	--	--	--	--
--	--	--	--	--	--	--	--
--	--	--	--	--	--	--	--
--	--	--	--	--	--	--	--
--	--	--	--	--	--	--	--
--	--	--	--	--	--	--	--
--	--	--	--	--	--	--	--
--	--	--	--	--	--	--	--
--	--	--	--	--	--	--	--
--	--	--	--	--	--	--	--
--	--	--	--	--	--	--	--
--	--	--	--	--	--	--	--
--	--	--	--	--	--	--	--
--	--	--	--	--	--	--	--
--	--	--	--	--	--	--	--
--	--	--	--	--	--	--	--
--	--	--	--	--	--	--	--
--	--	--	--	--	--	--	--
--	--	--	--	--	--	--	--
--	--	--	--	--	--	--	--
--	--	--	--	--	--	--	--
--	--	--	--	--	--	--	--
--	--	--	--	--	--	--	--
--	--	--	--	--	--	--	--
--	--	--	--	--	--	--	--
--	--	--	--	--	--	--	--
--	--	--	--	--	--	--	--
--	--	--	--	--	--	--	--
--	--	--	--	--	--	--	--
--	--	--	--	--	--	--	--
--	--	--	--	--	--	--	--
--	--	--	--	--	--	--	--
--	--	--	--	--	--	--	--
--	--	--	--	--	--	--	--
--	--	--	--	--	--	--	--
--	--	--	--	--	--	--	--
--	--	--	--	--	--	--	--
--	--	--	--	--	--	--	--
--	--	--	--	--	--	--	--
--	--	--	--	--	--	--	--
--	--	--	--	--	--	--	--
--	--	--	--	--	--	--	--
--	--	--	--	--	--	--	--
--	--	--	--	--	--	--	--
--	--	--	--	--	--	--	--
--	--	--	--	--	--	--	--
--	--	--	--	--	--	--	--
--	--	--	--	--	--	--	--
--	--	--	--	--	--	--	--
--	--	--	--	--	--	--	--
--	--	--	--	--	--	--	--
--	--	--	--	--	--	--	--
--	--	--	--	--	--	--	--
--	--	--	--	--	--	--	--
--	--	--	--	--	--	--	--
--	--	--	--	--	--	--	--
--	--	--	--	--	--	--	--
--	--	--	--	--	--	--	--
--	--	--	--	--	--	--	--
--	--	--	--	--	--
--	--	--	--	--	--
--	--	--	--	--	--
--	--	--	--	--	--
--	--	--	--	--	--
--	--	--	--	--	--
--	--	--	--	--	--
--	--	--	--	--	--
--	--	--	--	--	--
--	--	--	--	--	--
--	--	--	--	--	--
--	--	--	--	--	--
--	--	--	--	--	--
--	--	--	--	--	--
--	--	--	--	--	--
--	--	--	--	--	--
--	--	--	--	--	--
--	--	--	--	--	--
--	--	--	--	--	--
--	--	--	--	--	--
--	--	--	--	--	--
--	--	--	--	--	--
--	--	--	--	--	--
--	--	--	--	--	--
--	--	--	--	--	--
--	--	--	--	--	--
--	--	--	--	--	--
--	--	--	--	--	--
--	--	--	--	--	--
--	--	--	--	--	--
--	--	--	--	--	--
--	--	--	--	--	--
--	--	--	--	--	--
--	--	--	--	--	--
--	--	--	--	--	--
--	--	--	--	--	--
--	--	--	--	--	--
--	--	--	--	--	--
--	--	--	--	--	--
--	--	--	--	--	--
--	--	--	--	--	--
--	--	--	--	--	--
--	--	--	--	--	--
--	--	--	--	--	--
--	--	--	--	--	--
--	--	--	--	--	--
--	--	--	--	--	--
--	--	--	--	--	--
--	--	--	--	--	--
--	--	--	--	--	--
--	--	--	--	--	--
--	--	--	--	--	--
--	--	--	--	--	--
--	--	--	--	--	--
--	--	--	--	--	--
--	--	--	--	--	--
--	--	--	--	--	--
--	--	--	--	--	--
--	--	--	--	--	--
--	--	--	--	--	--
--	--	--	--	--	--
--	--	--	--	--	--
--	--	--	--	--	--
--	--	--	--	--	--
--	--	--	--	--	--
--	--	--	--	--	--
--	--	--	--	--	--
--	--	--	--	--	--
--	--	--	--	--	--
--	--	--	--	--	--
--	--	--	--	--	--
--	--	--	--	--	--
--	--	--	--	--	--
--	--	--	--	--	--
--	--	--	--	--	--
--	--	--	--	--	--
--	--	--	--	--	--
--	--	--	--	--	--
--	--	--	--	--	--
--	--	--	--	--	--
--	--	--	--	--	--
--	--	--	--	--	--
--	--	--	--	--	--
--	--	--	--	--	--
--	--	--	--	--	--
--	--	--	--	--	--
--	--	--	--	--	--
--	--	--	--	--	--
--	--	--	--	--	--
--	--	--	--	--	--
--	--	--	--	--	--
--	--	--	--	--	--
--	--	--	--	--	--
--	--	--	--	--	--
--	--	--	--	--	--
--	--	--	--	--	--
--	--	--	--	--	--
--	--	--	--	--	--
--	--	--	--	--	--
--	--	--	--	--	--
--	--	--	--	--	--
--	--	--	--	--	--
--	--	--	--	--	--
--	--	--	--	--	--
--	--	--	--	--	--
--	--	--	--	--	--
--	--	--	--	--	--
--	--	--	--	--	--
--	--	--	--	--	--
--	--	--	--	--	--
--	--	--	--	--	--
--	--	--	--	--	--
--	--	--	--	--	--
--	--	--	--	--	--
--	--	--	--	--	--
--	--	--	--	--	--
--	--	--	--	--	--

## Sheet: Fig 4
0.01377	0.36581	0.01235	0.33752	0.23619	0.33339	-0.00613	0.33632	0.01382	0.34132	0.02206	0.33074	-0.00248	0.33431	0.03443	0.34207
0.03523	0.39528	0.03518	0.38346	0.25979	0.36188	0.01128	0.37205	0.03494	0.37603	0.04124	0.3524	0.03038	0.36314	0.05846	0.37082
0.05434	0.42493	0.0568	0.4216	0.27802	0.38242	0.0313	0.4062	0.04684	0.40988	0.05845	0.37165	0.0383	0.38643	0.07523	0.39716
0.07756	0.45424	0.07273	0.45447	0.29881	0.4047	0.05041	0.43477	0.06475	0.44183	0.07626	0.38939	0.05717	0.41666	0.09205	0.42388
0.09237	0.48145	0.0953	0.4888	0.31367	0.42238	0.07022	0.46493	0.0863	0.47191	0.09506	0.40937	0.07843	0.44456	0.11525	0.45435
0.11419	0.50617	0.10774	0.52173	0.33412	0.4424	0.08972	0.49254	0.10644	0.50458	0.11425	0.43218	0.09831	0.47309	0.13298	0.48122
0.13084	0.53029	0.12814	0.55177	0.35454	0.46138	0.10777	0.51566	0.12545	0.53429	0.13142	0.45405	0.11054	0.50039	0.14724	0.50735
0.15416	0.55	0.14921	0.58639	0.37363	0.48182	0.13224	0.54358	0.14706	0.56375	0.15154	0.47632	0.133	0.52929	0.17053	0.53649
0.17038	0.56983	0.16901	0.61686	0.39026	0.49898	0.14531	0.57029	0.1656	0.59417	0.17044	0.49783	0.15667	0.55756	0.18421	0.56486
0.186	0.5918	0.18214	0.64727	0.41205	0.51654	0.16104	0.59452	0.17976	0.62537	0.18855	0.52144	0.17412	0.59141	0.20861	0.59627
0.20604	0.61253	0.2033	0.67728	0.43028	0.53524	0.18373	0.62062	0.20197	0.6558	0.20555	0.54522	0.19419	0.62222	0.22705	0.62451
0.22646	0.63208	0.22782	0.71477	0.44307	0.55249	0.19939	0.64683	0.21962	0.68691	0.22496	0.5691	0.21197	0.65124	0.24833	0.65386
0.24616	0.65219	0.24723	0.74808	0.46683	0.57047	0.22096	0.67319	0.23668	0.72163	0.23897	0.59461	0.22899	0.68476	0.26292	0.68542
0.2616	0.67374	0.26221	0.7841	0.4906	0.58777	0.24225	0.70072	0.25902	0.75379	0.26147	0.61622	0.25152	0.72131	0.28218	0.71571
0.28134	0.69402	0.27916	0.8174	0.50521	0.60654	0.25319	0.72857	0.27472	0.78599	0.27477	0.64196	0.27035	0.75338	0.30266	0.7476
0.30232	0.71326	0.29252	0.85398	0.51894	0.62583	0.27683	0.75935	0.29293	0.82303	0.29406	0.6665	0.2853	0.7869	0.32394	0.77833
0.31754	0.73708	0.31824	0.89026	0.54273	0.64122	0.29653	0.78864	0.31593	0.85869	0.30962	0.69631	0.30591	0.82372	0.33544	0.81043
0.34229	0.75781	0.33643	0.92705	0.55896	0.65768	0.31342	0.81906	0.33669	0.89448	0.32828	0.72053	0.32366	0.85906	0.36089	0.84316
0.36099	0.77795	0.35712	0.96153	0.57902	0.67601	0.3304	0.84965	0.35224	0.93232	0.3561	0.74979	0.34053	0.8946	0.37998	0.87388
0.37368	0.80002	0.37405	0.99574	0.59138	0.69333	0.35028	0.88151	0.37324	0.96388	0.37086	0.77794	0.36354	0.92922	0.39407	0.90814
0.394	0.82374	0.39284	1.0369	0.61499	0.71144	0.37306	0.91345	0.39116	1.00043	0.38583	0.80472	0.38486	0.96608	0.41617	0.9457
0.41348	0.84457	0.41396	1.07375	0.63835	0.72914	0.38849	0.94807	0.40696	1.03763	0.39765	0.83489	0.40214	1.00457	0.43115	0.97869
0.43436	0.86778	0.43288	1.11193	0.65213	0.74809	0.41336	0.97877	0.42592	1.07548	0.42063	0.86268	0.41529	1.04034	0.45176	1.01167
0.44379	0.88986	0.44437	1.14859	0.67587	0.76532	0.42067	1.01377	0.44984	1.1115	0.44568	0.89242	0.43637	1.07837	0.47099	1.04802
0.46687	0.91526	0.46603	1.18659	0.69194	0.78467	0.44949	1.04795	0.46795	1.15214	0.46061	0.92225	0.45021	1.11756	0.49298	1.08106
0.48662	0.93497	0.48667	1.22876	0.71455	0.80282	0.46742	1.08274	0.48369	1.18937	0.4791	0.95194	0.47181	1.15609	0.5077	1.11585
0.50399	0.95765	0.49715	1.26595	0.73192	0.8224	0.48505	1.12005	0.50211	1.22971	0.49481	0.98138	0.49496	1.19556	0.5269	1.15215
0.52907	0.98279	0.52163	1.30758	0.74999	0.83954	0.49786	1.15801	0.52378	1.26907	0.51575	1.01069	0.51618	1.2356	0.54235	1.18745
0.5493	1.00569	0.53834	1.34779	0.76633	0.85696	0.51991	1.19309	0.54572	1.30492	0.53129	1.0441	0.52726	1.27375	0.56298	1.22247
0.56473	1.03045	0.55679	1.38785	0.78572	0.87482	0.53654	1.2324	0.55891	1.34103	0.55256	1.07601	0.55005	1.31671	0.58467	1.26104
0.58239	1.05454	0.58477	1.42969	0.80947	0.89524	0.5553	1.27377	0.57948	1.38474	0.56376	1.10815	0.56326	1.35602	0.60501	1.302
0.60125	1.0772	0.59961	1.47366	0.82152	0.91146	0.5777	1.31316	0.59851	1.42188	0.58215	1.14026	0.59205	1.39541	0.61794	1.34069
0.62116	1.10124	0.61411	1.51343	0.84364	0.93106	0.59603	1.35392	0.6156	1.45957	0.60663	1.17131	0.60208	1.43893	0.63567	1.38224
0.64065	1.12552	0.63069	1.55931	0.86174	0.95087	0.61627	1.39554	0.63783	1.49882	0.62515	1.20016	0.62484	1.48025	0.66009	1.42097
0.65705	1.148	0.65092	1.60138	0.88364	0.9686	0.63404	1.43614	0.65844	1.53678	0.64447	1.23581	0.63991	1.52283	0.67122	1.46009
0.6747	1.17108	0.67434	1.64462	0.89907	0.98805	0.65488	1.47895	0.67621	1.57676	0.65672	1.26797	0.66136	1.56707	0.69551	1.504
0.69456	1.19742	0.68969	1.68935	0.91661	1.00863	0.67168	1.52054	0.6947	1.61791	0.6786	1.29984	0.68128	1.6079	0.71804	1.54547
0.71763	1.22232	0.70724	1.7321	0.93843	1.02769	0.69015	1.56245	0.70967	1.66073	0.69592	1.33526	0.69839	1.65191	0.73499	1.58707
0.73255	1.24585	0.72836	1.77596	0.9549	1.04576	0.71502	1.61064	0.73347	1.70245	0.71547	1.37254	0.71825	1.70144	0.75227	1.62571
0.75536	1.26848	0.74546	1.81963	0.97768	1.06568	0.72958	1.65002	0.74901	1.74447	0.73664	1.40649	0.73824	1.7467	0.77409	1.66719
0.7707	1.29293	0.76726	1.86199	0.99542	1.0867	0.74689	1.6983	0.76798	1.7824	0.75182	1.44408	0.75328	1.78885	0.79062	1.70691
0.7886	1.31869	0.78232	1.90544	1.01141	1.10669	0.76043	1.73926	0.7891	1.82652	0.76614	1.48225	0.77372	1.83832	0.80757	1.74927
0.80675	1.34291	0.80513	1.95305	1.03035	1.12625	0.78067	1.78637	0.80841	1.87219	0.7886	1.51396	0.78842	1.88425	0.82933	1.7939
0.83012	1.3665	0.8191	1.99888	1.05176	1.14928	0.80053	1.83687	0.82598	1.91504	0.80722	1.55403	0.81613	1.93139	0.84609	1.84113
0.84549	1.3922	0.83768	2.04294	1.07173	1.16931	0.81788	1.88239	0.84305	1.95517	0.82486	1.5923	0.82855	1.97806	0.86657	1.88397
0.86843	1.41561	0.85585	2.09325	1.08599	1.18864	0.84064	1.92842	0.86464	2.00041	0.84215	1.62658	0.84594	2.02544	0.88165	1.93006
0.8806	1.44299	0.8733	2.13888	1.11182	1.20964	0.85246	1.9745	0.8816	2.04459	0.8624	1.66908	0.87303	2.07089	0.90078	1.97678
0.89541	1.46653	0.89795	2.18584	1.12831	1.23048	0.8786	2.02353	0.90099	2.08736	0.88594	1.70785	0.89002	2.12626	0.92082	2.02273
0.91993	1.49445	0.91719	2.23206	1.14217	1.25124	0.89633	2.07393	0.91716	2.13615	0.89763	1.74176	0.90857	2.17334	0.94057	2.06315
0.93949	1.51694	0.93355	2.27669	1.16828	1.27346	0.91571	2.11676	0.93918	2.18153	0.91654	1.78367	0.92531	2.22491	0.96082	2.11397
0.95716	1.54284	0.94926	2.32344	1.18106	1.29382	0.93614	2.17047	0.95962	2.22574	0.93194	1.82236	0.94124	2.2705	0.97792	2.16293
0.97831	1.56949	0.9706	2.37215	1.20114	1.31524	0.95009	2.21085	0.97559	2.27486	0.95057	1.86468	0.96355	2.3165	0.9985	2.20928
0.99579	1.5949	0.99093	2.42212	1.2233	1.3363	0.96638	2.26428	0.99699	2.31922	0.97359	1.90687	0.97945	2.36669	1.01181	2.25819
1.01005	1.61748	1.01006	2.47081	1.24254	1.36013	0.98668	2.31239	1.01151	2.36473	0.98696	1.94454	0.99925	2.41907	1.03096	2.30109
1.03218	1.64377	1.02458	2.51559	1.25792	1.37998	1.01002	2.36589	1.03411	2.41474	1.00674	1.98431	1.01876	2.4749	1.05199	2.34931
1.05667	1.66739	1.04092	2.56523	1.27626	1.40139	1.02596	2.4148	1.05203	2.45457	1.01785	2.03052	1.04372	2.52686	1.07064	2.40094
1.07219	1.69494	1.06473	2.61785	1.29629	1.42231	1.04848	2.46326	1.07242	2.50553	1.04062	2.0683	1.05577	2.5728	1.09451	2.45255
1.08755	1.71797	1.08354	2.66706	1.3159	1.44738	1.0606	2.51438	1.08942	2.55205	1.05964	2.11545	1.07546	2.6259	1.11366	2.49954
1.10939	1.74513	1.10443	2.71707	1.33622	1.46758	1.08101	2.5605	1.11138	2.60711	1.08152	2.15699	1.09659	2.68016	1.13014	2.55093
1.12939	1.76996	1.11371	2.7641	1.35633	1.49085	1.10498	2.61436	1.12979	2.65095	1.0977	2.20072	1.11363	2.73084	1.15108	2.59535
1.15076	1.79708	1.14249	2.8114	1.3723	1.51283	1.1207	2.67006	1.14925	2.70465	1.11501	2.24661	1.13582	2.78235	1.16521	2.64935
1.16684	1.82017	1.15491	2.86574	1.38963	1.53485	1.14284	2.71944	1.16686	2.75446	1.13298	2.28978	1.15138	2.83665	1.18468	2.69698
1.18004	1.84679	1.17097	2.91525	1.41477	1.55704	1.15835	2.77751	1.18288	2.80117	1.15204	2.33243	1.17072	2.88881	1.20183	2.75319
1.20504	1.87436	1.19256	2.96869	1.43403	1.58232	1.17722	2.8235	1.20447	2.84827	1.16817	2.3782	1.18484	2.94403	1.22099	2.8062
1.22225	1.90205	1.21377	3.019	1.44714	1.60386	1.19381	2.88224	1.22404	2.89716	1.18646	2.42776	1.20454	2.99961	1.24239	2.85943
1.24197	1.92828	1.2315	3.07199	1.46588	1.62611	1.21663	2.94142	1.24399	2.94625	1.20526	2.46877	1.22664	3.05418	1.25929	2.91268
1.25829	1.95569	1.2516	3.11727	1.48354	1.64815	1.23519	2.99488	1.26383	3.00193	1.22416	2.51857	1.24496	3.11248	1.28125	2.96436
1.28045	1.98095	1.2694	3.17064	1.5034	1.67203	1.25011	3.04675	1.28209	3.04598	1.24256	2.56139	1.26585	3.17275	1.29548	3.01872
1.29863	2.00489	1.2885	3.21763	1.52773	1.69745	1.27082	3.10565	1.3002	3.10499	1.26039	2.61167	1.278	3.22657	1.31564	3.07097
1.31614	2.03445	1.30347	3.27214	1.54111	1.72163	1.28888	3.16793	1.31617	3.15455	1.27966	2.65858	1.30387	3.2805	1.3383	3.12923
1.3283	2.05991	1.32157	3.32188	1.56053	1.7454	1.31153	3.22129	1.33535	3.20308	1.30093	2.70638	1.32317	3.34009	1.3499	3.1764
1.34995	2.08493	1.34171	3.37676	1.5787	1.77098	1.33103	3.27719	1.35472	3.26	1.32183	2.75633	1.33907	3.39542	1.36808	3.23334
1.37298	2.11204	1.36018	3.43058	1.59712	1.79198	1.34462	3.33837	1.37505	3.31459	1.33426	2.80147	1.3562	3.44985	1.39158	3.29462
1.39444	2.14022	1.38076	3.48726	1.61551	1.81896	1.36984	3.40134	1.39532	3.36582	1.35134	2.8505	1.37806	3.50648	1.40853	3.35358
1.41476	2.1658	1.40099	3.53685	1.63376	1.84249	1.38034	3.46055	1.41608	3.42319	1.3696	2.90217	1.39403	3.5669	1.4259	3.40897
1.42799	2.19326	1.42096	3.59128	1.65414	1.86691	1.40349	3.51824	1.43319	3.47518	1.3902	2.95089	1.41243	3.62988	1.44806	3.4652
1.45136	2.22056	1.43597	3.64141	1.66958	1.89396	1.41907	3.5748	1.44807	3.52632	1.40842	3.00267	1.43145	3.68637	1.46301	3.52717
1.46666	2.24887	1.45301	3.70072	1.68988	1.91954	1.44379	3.63399	1.47274	3.58669	1.42551	3.05599	1.44903	3.74237	1.48617	3.58291
1.48411	2.27573	1.47217	3.75486	1.70984	1.94082	1.45652	3.69918	1.49277	3.63925	1.4398	3.10504	1.47041	3.80615	1.50443	3.6485
1.5076	2.30712	1.49234	3.80957	1.72782	1.96745	1.47638	3.76156	1.50544	3.69398	1.46336	3.15576	1.492	3.86907	1.52167	3.69736
1.51906	2.3305	1.50955	3.86844	1.7526	1.9926	1.49616	3.82297	1.52665	3.75309	1.48007	3.20944	1.51069	3.92776	1.54136	3.75489
1.53856	2.35811	1.52958	3.92295	1.76886	2.01818	1.51482	3.88602	1.54424	3.80605	1.49697	3.26372	1.52929	3.98997	1.55749	3.81921
1.5573	2.38951	1.5482	3.97317	1.78158	2.04113	1.53633	3.94633	1.56554	3.86426	1.51554	3.32101	1.54469	4.04986	1.57796	3.88022
1.57743	2.4137	1.56761	4.03528	1.80837	2.06736	1.55417	4.01956	1.58115	3.91874	1.53391	3.36805	1.56414	4.11294	1.59522	3.94452
1.5974	2.44165	1.58729	4.09081	1.82244	2.09307	1.57117	4.07968	1.60242	3.98005	1.54969	3.42665	1.5816	4.1764	1.61826	4.00647
1.61701	2.47186	1.60314	4.14561	1.84076	2.12042	1.59324	4.14822	1.62113	4.03816	1.57352	3.48037	1.60402	4.24018	1.63655	4.06802
1.6339	2.50252	1.62532	4.20174	1.85904	2.1455	1.60623	4.21333	1.64161	4.09066	1.58787	3.53761	1.61742	4.30375	1.65708	4.12738
1.65859	2.53005	1.64843	4.25849	1.88411	2.17184	1.62407	4.27494	1.65966	4.1555	1.6091	3.59121	1.63903	4.3666	1.67522	4.1867
1.67046	2.55926	1.65829	4.31474	1.89951	2.19668	1.65004	4.34603	1.68025	4.21373	1.62637	3.65104	1.66457	4.43327	1.69783	4.24925
1.69145	2.58454	1.6771	4.37473	1.92154	2.22295	1.66458	4.41026	1.69667	4.27524	1.64723	3.70403	1.67759	4.49997	1.70857	4.31345
1.71165	2.6143	1.70011	4.43428	1.93465	2.24874	1.68171	4.48161	1.71395	4.33212	1.66455	3.76288	1.69626	4.56444	1.72658	4.37936
1.72867	2.64401	1.71383	4.48993	1.95396	2.27505	1.70569	4.54585	1.73814	4.39568	1.67876	3.8211	1.70835	4.62709	1.75081	4.44121
1.74729	2.67275	1.7384	4.5518	1.97466	2.30152	1.72159	4.61319	1.75356	4.45852	1.69412	3.87887	1.73091	4.6935	1.7709	4.50842
1.76507	2.70193	1.75409	4.6055	1.99312	2.32586	1.74282	4.68613	1.77518	4.51328	1.71347	3.93305	1.7484	4.75597	1.78425	4.56785
1.78568	2.73204	1.77193	4.66888	2.01374	2.3558	1.76426	4.75043	1.79179	4.58325	1.73153	3.99962	1.77553	4.8334	1.80417	4.63713
1.80051	2.76336	1.79261	4.72526	2.03345	2.37926	1.78096	4.82342	1.81385	4.64321	1.75185	4.05395	1.79412	4.90186	1.82154	4.70758
1.82119	2.79151	1.81312	4.78958	2.05402	2.40532	1.80011	4.88974	1.83045	4.70687	1.77082	4.1138	1.80886	4.96068	1.84415	4.77412
1.84082	2.82156	1.82701	4.84616	2.06743	2.43167	1.82115	4.96276	1.84615	4.76699	1.78933	4.18061	1.8292	5.02854	1.86491	4.8423
1.85982	2.85074	1.84819	4.91338	2.08819	2.45811	1.83331	5.03764	1.8637	4.83275	1.80455	4.23722	1.84579	5.0999	1.87787	4.90907
1.88176	2.87893	1.8687	4.97333	2.11091	2.48221	1.85756	5.10712	1.8829	4.90324	1.82551	4.29932	1.8673	5.16681	1.89883	4.97769
1.89899	2.91215	1.88692	5.03094	2.12698	2.50836	1.87575	5.18391	1.90742	4.96394	1.83882	4.36504	1.88566	5.23865	1.91572	5.05131
1.9136	2.93743	1.90243	5.08935	2.1465	2.537	1.88196	5.2448	1.92198	5.0243	1.86148	4.42663	1.90192	5.31258	1.93347	5.11474
1.93407	2.96792	1.92546	5.15475	2.164	2.56212	1.91268	5.32177	1.94238	5.08903	1.87554	4.48473	1.9175	5.38363	1.95342	5.19221
1.95165	3.00088	1.94202	5.22355	2.17829	2.58885	1.9339	5.39922	1.96282	5.15378	1.8995	4.55261	1.94526	5.45551	1.97323	5.26198
1.97543	3.03372	1.96008	5.28547	2.2004	2.6185	1.9503	5.46889	1.97959	5.22215	1.92037	4.61783	1.96379	5.51711	2.00035	5.33593
1.99429	3.06329	1.97809	5.34339	2.22552	2.64524	1.96635	5.54344	1.99923	5.28532	1.93508	4.68429	1.97354	5.59493	2.01005	5.4008
2.01353	3.09593	1.99663	5.40315	2.23681	2.67141	1.98408	5.61633	2.01873	5.35306	1.95327	4.74837	1.99725	5.66946	2.02853	5.47206
2.0273	3.12652	2.01469	5.47363	2.25991	2.69778	2.00425	5.69919	2.04033	5.41646	1.97444	4.81503	2.01296	5.73498	2.05188	5.55236
2.04988	3.15858	2.0362	5.5353	2.27685	2.72521	2.02118	5.77038	2.05542	5.48642	1.98624	4.87525	2.03753	5.81709	2.06776	5.62053
2.06597	3.18776	2.05401	5.60304	2.29149	2.75145	2.04634	5.84507	2.07887	5.55233	2.0093	4.94681	2.05584	5.89114	2.08777	5.69646
2.08489	3.22276	2.07086	5.67092	2.31562	2.77948	2.05619	5.91743	2.09722	5.62379	2.02807	5.01735	2.06765	5.9714	2.10726	5.77493
2.10169	3.25463	2.09299	5.73781	2.33443	2.80491	2.0769	6.00197	2.11623	5.68705	2.04842	5.08027	2.09173	6.04303	2.1251	5.84587
2.12518	3.28756	2.1127	5.80752	2.35315	2.83338	2.0985	6.07413	2.13118	5.76067	2.062	5.15083	2.10886	6.11885	2.14352	5.91664
2.14532	3.31786	2.12412	5.87425	2.37154	2.8615	2.11808	6.15668	2.14677	5.83335	2.08207	5.21651	2.12852	6.18856	2.16297	5.99797
2.16204	3.35114	2.14569	5.93934	2.39267	2.88939	2.13346	6.23322	2.16044	5.90277	2.09481	5.28552	2.14737	6.26397	2.1821	6.07357
2.18001	3.39039	2.16683	6.00629	2.40874	2.91702	2.15454	6.31719	2.18671	5.97215	2.11741	5.35159	2.16721	6.34811	2.20298	6.15285
2.19526	3.42195	2.18777	6.07416	2.42669	2.94562	2.17059	6.39843	2.20313	6.04019	2.13382	5.42142	2.18673	6.41621	2.22096	6.23025
2.21634	3.45817	2.1993	6.1442	2.44511	2.9715	2.19417	6.47251	2.22289	6.11921	2.15373	5.48615	2.20386	6.4991	2.23856	6.30629
2.23753	3.49195	2.21972	6.20773	2.4698	3.00156	2.21164	6.5537	2.24055	6.17937	2.16859	5.56284	2.22191	6.57848	2.25675	6.3891
2.25503	3.52233	2.23815	6.27391	2.48371	3.02595	2.22622	6.63371	2.26506	6.26239	2.19391	5.63187	2.23785	6.66081	2.27088	6.46144
2.27147	3.55609	2.25924	6.34662	2.50477	3.05588	2.24987	6.7194	2.28694	6.33539	2.20976	5.71463	2.25984	6.73915	2.29358	6.54003
2.28871	3.58998	2.27366	6.41792	2.52255	3.08418	2.2687	6.79454	2.30908	6.40532	2.23016	5.78415	2.27768	6.81757	2.31009	6.62484
2.31342	3.62643	2.29302	6.49017	2.53525	3.11265	2.28278	6.8812	2.32318	6.48204	2.24344	5.85388	2.29711	6.89889	2.33199	6.70264
2.32673	3.66044	2.31368	6.56205	2.55739	3.14518	2.3077	6.9614	2.33495	6.55724	2.26816	5.929	2.31738	6.98256	2.35414	6.7862
2.35638	3.69185	2.3302	6.62825	2.5792	3.169	2.32269	7.04671	2.35823	6.63226	2.27905	6.00286	2.32834	7.05475	2.36548	6.86195
2.37028	3.73177	2.35563	6.7018	2.5969	3.20048	2.34161	7.14171	2.37452	6.70838	2.30379	6.07628	2.35577	7.14321	2.38577	6.94972
2.38616	3.76988	2.36792	6.77497	2.61368	3.22794	2.36457	7.22152	2.39859	6.77993	2.31686	6.1565	2.37369	7.2223	2.40718	7.0321
2.40654	3.80479	2.3901	6.84902	2.62904	3.2574	2.37982	7.30917	2.41504	6.86134	2.33329	6.22908	2.39355	7.31399	2.42581	7.1198
2.42326	3.84114	2.4046	6.91962	2.65398	3.28788	2.39694	7.39464	2.43663	6.9372	2.3496	6.3031	2.40974	7.40153	2.44772	7.19793
2.44263	3.8794	2.42795	6.98705	2.67239	3.31596	2.41981	7.47692	2.45542	7.01913	2.37198	6.37772	2.43018	7.47448	2.45921	7.28201
2.46277	3.91222	2.44267	7.06256	2.69122	3.347	2.43314	7.56514	2.47407	7.09458	2.38769	6.45497	2.44457	7.55468	2.48044	7.36713
2.47326	3.94909	2.46372	7.13655	2.7087	3.37522	2.45803	7.6543	2.49149	7.16669	2.4089	6.53418	2.4671	7.64238	2.50504	7.45179
2.49793	3.98456	2.48058	7.20869	2.72539	3.40542	2.47335	7.73857	2.51616	7.24553	2.42526	6.61258	2.48348	7.71981	2.52117	7.52893
2.5195	4.02315	2.49616	7.27904	2.74798	3.43621	2.48908	7.81855	2.53041	7.32783	2.44441	6.68703	2.504	7.81796	2.53439	7.62612
2.53514	4.06216	2.51928	7.36126	2.76943	3.46799	2.50757	7.91447	2.55089	7.40517	2.46625	6.76615	2.52511	7.89416	2.55526	7.71193
2.56158	4.10036	2.53669	7.43718	2.78391	3.49813	2.52793	8.00203	2.56797	7.48192	2.48192	6.84916	2.54345	7.98039	2.57929	7.79977
2.5728	4.1388	2.55882	7.50472	2.80658	3.5284	2.54857	8.10637	2.58847	7.5644	2.50121	6.92141	2.5635	8.07352	2.60023	7.88536
2.5872	4.17825	2.573	7.59096	2.82703	3.55934	2.56818	8.19107	2.60656	7.64199	2.5202	7.00312	2.58037	8.15454	2.61658	7.97554
2.60885	4.21525	2.59394	7.66852	2.84612	3.5909	2.58026	8.28062	2.62324	7.72055	2.53762	7.08472	2.59931	8.24374	2.63827	8.06399
2.62594	4.25346	2.61779	7.74132	2.85839	3.62283	2.60363	8.37261	2.64729	7.81207	2.55768	7.1656	2.61546	8.3374	2.6532	8.15054
2.6427	4.28855	2.62839	7.81571	2.87767	3.65438	2.62412	8.4657	2.65812	7.89151	2.56801	7.24536	2.63866	8.42085	2.6716	8.24257
2.6675	4.33146	2.64926	7.88876	2.89455	3.68286	2.63672	8.556	2.68084	7.97746	2.59201	7.32931	2.65364	8.51099	2.69284	8.32936
2.68816	4.36808	2.66483	7.97469	2.91993	3.71446	2.66001	8.64791	2.70026	8.06499	2.61146	7.4076	2.67558	8.60932	2.70906	8.41098
2.70882	4.40865	2.68636	8.05043	2.93546	3.74679	2.67466	8.74184	2.71764	8.15274	2.62829	7.49053	2.68957	8.7004	2.72479	8.50715
2.72735	4.44784	2.70055	8.13244	2.95717	3.77695	2.69744	8.83841	2.73962	8.23427	2.64308	7.57167	2.70963	8.79522	2.74737	8.59601
2.74519	4.48731	2.72649	8.2088	2.97819	3.80939	2.71817	8.92566	2.75735	8.31425	2.66523	7.66018	2.72593	8.88326	2.76366	8.6883
2.75909	4.52845	2.74331	8.28606	2.9925	3.84273	2.73502	9.01715	2.77396	8.4069	2.67764	7.74195	2.74919	8.96531	2.77792	8.78227
2.78063	4.57308	2.76336	8.36541	3.01363	3.87543	2.75277	9.11919	2.79235	8.48771	2.70028	7.82766	2.76693	9.0609	2.79939	8.87492
2.79953	4.61266	2.78211	8.44395	3.02506	3.90866	2.77331	9.2215	2.80933	8.57443	2.71887	7.90536	2.78575	9.15386	2.82281	8.96882
2.81739	4.65295	2.79702	8.53121	3.0473	3.94229	2.78876	9.31259	2.83647	8.66219	2.74114	7.99446	2.80649	9.25376	2.84364	9.05943
2.83773	4.6935	2.8138	8.60319	3.07032	3.97426	2.81255	9.41103	2.85604	8.74706	2.74719	8.07912	2.8276	9.35001	2.85342	9.16392
2.8591	4.73526	2.8372	8.69091	3.08842	4.00575	2.82838	9.50913	2.87286	8.8367	2.77303	8.16262	2.84125	9.4361	2.8786	9.25761
2.87422	4.77468	2.85532	8.77668	3.10374	4.04107	2.84926	9.6054	2.88982	8.92995	2.79652	8.25423	2.86177	9.52781	2.89461	9.35015
2.89652	4.81673	2.87292	8.85976	3.12721	4.07444	2.86767	9.70562	2.91099	9.01575	2.8087	8.3405	2.88437	9.6242	2.91378	9.44535
2.90964	4.85777	2.88994	8.93895	3.1439	4.10837	2.87966	9.79915	2.92457	9.10031	2.82812	8.4278	2.90365	9.72243	2.93569	9.53835
2.93098	4.90134	2.90952	9.02453	3.16042	4.14466	2.90705	9.9062	2.9417	9.1927	2.84495	8.51358	2.91925	9.81688	2.95096	9.6352
2.9561	4.94843	2.92792	9.11268	3.17905	4.17473	2.92669	9.99969	2.96269	9.28536	2.86473	8.59815	2.9334	9.91031	2.97373	9.73181
2.96844	4.99055	2.94626	9.19646	3.19804	4.2082	2.93806	10.1019	2.9849	9.37131	2.88	8.68297	2.95333	10.007	2.98898	9.8269
2.99085	5.03515	2.97011	9.28348	3.22076	4.24357	2.95881	10.206	3.00364	9.46217	2.89881	8.77362	2.97478	10.1062	3.00895	9.92552
3.00628	5.07802	2.98874	9.36233	3.24261	4.27794	2.97462	10.3052	3.01997	9.55345	2.9211	8.86588	2.99553	10.2027	3.02604	10.0199
3.02263	5.1255	3.00469	9.4502	3.26188	4.31547	2.99912	10.4055	3.04112	9.64365	2.93817	8.95782	3.01597	10.2921	3.04663	10.1194
3.04844	5.16997	3.02453	9.53445	3.28101	4.34961	3.01353	10.5106	3.06134	9.748	2.95239	9.05043	3.02849	10.4037	3.0623	10.2249
3.05964	5.20985	3.04191	9.61843	3.29186	4.38753	3.03543	10.6129	3.07836	9.84014	2.97476	9.13783	3.05141	10.4974	3.08609	10.3173
3.08377	5.25778	3.06498	9.70595	3.31707	4.4254	3.0499	10.7173	3.09923	9.92989	2.98708	9.22592	3.06694	10.5918	3.09737	10.4209
3.09774	5.30106	3.07965	9.79441	3.32885	4.45809	3.07081	10.825	3.12025	10.0282	3.01251	9.32078	3.08439	10.6962	3.11873	10.5177
3.11933	5.35016	3.09396	9.87236	3.3521	4.49462	3.0951	10.9182	3.13742	10.1247	3.02925	9.41107	3.11036	10.8028	3.13745	10.6164
3.1377	5.39188	3.11266	9.96543	3.36902	4.53093	3.11134	11.0257	3.15768	10.216	3.04785	9.50463	3.12624	10.896	3.15878	10.723
3.15345	5.43633	3.14177	10.0462	3.38857	4.5691	3.13069	11.1334	3.17035	10.3107	3.0676	9.6018	3.14341	11.0042	3.18047	10.8281
3.17715	5.48634	3.14954	10.1396	3.40459	4.60501	3.14715	11.239	3.19572	10.4021	3.08645	9.69227	3.16115	11.1033	3.198	10.9264
3.19148	5.53136	3.17053	10.2253	3.4281	4.64348	3.16959	11.3504	3.21304	10.5032	3.10236	9.78719	3.17997	11.2126	3.21412	11.032
3.21587	5.57608	3.19384	10.3113	3.44622	4.67791	3.18197	11.4601	3.22624	10.593	3.11863	9.8709	3.19781	11.3109	3.23766	11.141
3.22697	5.62762	3.20834	10.4	3.46358	4.71649	3.20141	11.5622	3.25029	10.7017	3.13658	9.96842	3.21944	11.4162	3.25287	11.2379
3.25108	5.67676	3.2305	10.4915	3.48025	4.75717	3.22658	11.6713	3.2646	10.7932	3.15633	10.0664	3.23293	11.5159	3.27088	11.3436
3.26523	5.72584	3.24753	10.5803	3.503	4.79321	3.24026	11.7765	3.28719	10.8994	3.17227	10.1722	3.25686	11.6151	3.28975	11.4466
3.28643	5.7728	3.26474	10.6685	3.51912	4.83113	3.2585	11.8846	3.30857	10.9991	3.19402	10.2664	3.277	11.7245	3.30906	11.5457
3.30703	5.82763	3.28323	10.7636	3.54254	4.86984	3.27855	12.0067	3.32514	11.103	3.21265	10.3519	3.29797	11.8333	3.33004	11.6622
3.32409	5.88343	3.30329	10.8492	3.55717	4.90877	3.30303	12.108	3.34347	11.191	3.23116	10.4544	3.31076	11.9386	3.34753	11.7725
3.34719	5.93511	3.32054	10.9357	3.58175	4.95024	3.31776	12.2149	3.3634	11.298	3.24723	10.5486	3.33113	12.0492	3.36618	11.8848
3.36012	5.98361	3.34273	11.0255	3.59509	4.98465	3.33452	12.3182	3.38445	11.3967	3.26614	10.6462	3.35164	12.1511	3.38476	11.995
3.38149	6.03614	3.35927	11.1202	3.61187	5.02487	3.35914	12.4327	3.40611	11.4963	3.28621	10.7487	3.36864	12.2521	3.40468	12.0938
3.4053	6.09024	3.37756	11.2111	3.63433	5.06668	3.37141	12.5454	3.42336	11.6029	3.3019	10.838	3.39099	12.3642	3.42725	12.2052
3.42103	6.1426	3.39913	11.2991	3.65179	5.10964	3.39081	12.6487	3.44133	11.7011	3.31564	10.9388	3.41088	12.4692	3.43937	12.3165
3.44419	6.19726	3.41889	11.3903	3.67135	5.15181	3.40726	12.7757	3.45734	11.8066	3.33927	11.0371	3.42671	12.5766	3.46233	12.424
3.45895	6.25764	3.43226	11.485	3.68328	5.19495	3.42733	12.8845	3.47761	11.91	3.35661	11.141	3.448	12.6794	3.48324	12.5343
3.47756	6.30985	3.45179	11.5835	3.70636	5.23509	3.45119	12.9955	3.49363	12.0164	3.37624	11.2392	3.46448	12.793	3.50364	12.64
3.49324	6.36246	3.46917	11.6717	3.73212	5.27908	3.4687	13.1152	3.51469	12.1189	3.39009	11.3379	3.48219	12.9007	3.51734	12.7559
3.50996	6.41774	3.48992	11.7604	3.75145	5.32462	3.48641	13.2307	3.53032	12.2236	3.41215	11.4446	3.49886	13.0096	3.53224	12.8638
3.53043	6.47185	3.50785	11.8599	3.7708	5.36679	3.50729	13.3464	3.55082	12.3368	3.43303	11.5421	3.51788	13.1207	3.5474	12.974
3.55191	6.5277	3.52614	11.9488	3.78251	5.41106	3.52563	13.4648	3.57107	12.4376	3.4466	11.6458	3.53751	13.231	3.57088	13.0846
3.57141	6.59065	3.54535	12.0446	3.80426	5.45843	3.54054	13.5663	3.5904	12.546	3.47008	11.741	3.55238	13.3397	3.59599	13.1975
3.58901	6.65071	3.56105	12.1354	3.82018	5.50179	3.55931	13.6884	3.60746	12.6527	3.4815	11.8379	3.58039	13.453	3.61	13.3111
3.61146	6.7086	3.58368	12.2383	3.84566	5.5519	3.57878	13.8066	3.62839	12.759	3.49742	11.9456	3.59218	13.5633	3.62928	13.4244
3.62506	6.76925	3.60085	12.3315	3.86141	5.59975	3.596	13.9229	3.64917	12.8696	3.5164	12.0489	3.61342	13.6747	3.65004	13.5421
3.64637	6.82875	3.62218	12.4275	3.88095	5.64743	3.61507	14.039	3.66498	12.9782	3.53557	12.1571	3.63504	13.7844	3.669	13.6535
3.66589	6.88601	3.64105	12.5249	3.8933	5.69075	3.63793	14.1603	3.68335	13.0792	3.55244	12.2606	3.64634	13.9011	3.68652	13.7632
3.67992	6.94343	3.65871	12.6195	3.91686	5.73809	3.65372	14.2744	3.70603	13.1982	3.57493	12.3635	3.66973	14.017	3.7047	13.8781
3.69715	7.00669	3.67649	12.7133	3.93895	5.78906	3.67204	14.3928	3.7251	13.3147	3.59377	12.4666	3.68641	14.1313	3.72206	13.9886
3.71766	7.06649	3.69557	12.8082	3.9512	5.83383	3.69117	14.5157	3.74562	13.4236	3.61062	12.5767	3.70777	14.2389	3.74048	14.1065
3.73686	7.12872	3.71299	12.9145	3.97578	5.88555	3.71432	14.6283	3.75935	13.5338	3.63344	12.6821	3.72785	14.353	3.76152	14.2188
3.757	7.18516	3.72854	13.0044	3.99262	5.93253	3.72564	14.7538	3.78325	13.6563	3.64793	12.7847	3.74565	14.4661	3.77863	14.3522
3.7806	7.24694	3.75076	13.1157	4.01146	5.98816	3.74318	14.8689	3.80194	13.7638	3.66451	12.8936	3.76716	14.5785	3.79879	14.4694
3.79344	7.31396	3.76942	13.22	4.03381	6.03514	3.76346	14.9999	3.81413	13.8751	3.68109	12.9945	3.78379	14.6928	3.81627	14.5667
3.81445	7.3726	3.7872	13.3094	4.04554	6.08454	3.78572	15.1128	3.83806	13.9814	3.70367	13.0951	3.80895	14.8118	3.83966	14.6895
3.83429	7.44003	3.80665	13.4073	4.06847	6.13959	3.80799	15.2402	3.85881	14.0926	3.72063	13.2074	3.81394	14.9284	3.85489	14.8123
3.85159	7.50193	3.82692	13.5154	4.0858	6.19128	3.82209	15.3608	3.86902	14.1982	3.73532	13.3127	3.84561	15.0483	3.87703	14.9285
3.87007	7.56711	3.84686	13.6213	4.10254	6.24238	3.84688	15.4895	3.89273	14.3106	3.75485	13.4251	3.86334	15.1591	3.895	15.0465
3.88733	7.63195	3.86212	13.7211	4.12761	6.29242	3.8631	15.6076	3.91616	14.4281	3.77454	13.5358	3.88174	15.2756	3.91152	15.1623
3.90849	7.69886	3.88083	13.8266	4.14743	6.34501	3.87605	15.7427	3.93012	14.5486	3.79445	13.6458	3.89971	15.3925	3.93295	15.2796
3.92648	7.76499	3.89887	13.9314	4.16197	6.39667	3.89581	15.8632	3.95003	14.6697	3.8105	13.7444	3.91733	15.5174	3.94808	15.3999
3.94346	7.83197	3.91515	14.0411	4.18452	6.45054	3.91714	15.9905	3.97017	14.7817	3.82501	13.8531	3.93115	15.6263	3.97218	15.5183
3.9646	7.89445	3.93954	14.1374	4.19874	6.50178	3.93958	16.115	3.98672	14.9008	3.84986	13.9694	3.95324	15.756	3.9889	15.6347
3.98739	7.96152	3.95705	14.2486	4.21723	6.55873	3.9594	16.2485	4.00425	15.0215	3.86953	14.0788	3.97323	15.8681	4.00448	15.7568
4.00146	8.02462	3.97596	14.355	4.23926	6.61423	3.97487	16.3656	4.02476	15.1357	3.88191	14.19	3.99051	15.997	4.0223	15.8851
4.02357	8.09306	3.99495	14.4689	4.25831	6.66437	3.99579	16.5023	4.04879	15.2541	3.90227	14.3066	4.00926	16.1154	4.04934	15.9954
4.03875	8.16323	4.01492	14.5753	4.2747	6.72002	4.00772	16.6283	4.06621	15.3673	3.91859	14.4217	4.0258	16.2394	4.06425	16.1237
4.05472	8.23174	4.02733	14.6869	4.29667	6.78324	4.02713	16.7566	4.08535	15.4941	3.93535	14.5359	4.04603	16.3679	4.07949	16.2419
4.07697	8.30342	4.0493	14.7933	4.30846	6.83634	4.05313	16.8912	4.10267	15.6144	3.95546	14.6433	4.06374	16.4844	4.10309	16.3763
4.09221	8.36571	4.07484	14.9029	4.33423	6.89088	4.06899	17.0223	4.12099	15.7314	3.97232	14.7617	4.08259	16.6149	4.11751	16.4969
4.11265	8.43582	4.0871	15.0214	4.35355	6.94355	4.08519	17.1511	4.13637	15.849	3.99752	14.869	4.10449	16.7241	4.13903	16.6217
4.13797	8.50464	4.10108	15.1223	4.3681	6.99845	4.10525	17.2832	4.15931	15.9788	4.01295	14.9856	4.12597	16.8555	4.15936	16.7426
4.14661	8.57977	4.11979	15.223	4.39096	7.05646	4.12511	17.4204	4.17823	16.1006	4.02937	15.0848	4.1369	16.9701	4.17403	16.8827
4.1688	8.64552	4.14418	15.3389	4.4037	7.11014	4.13806	17.5544	4.19525	16.2203	4.04352	15.2073	4.15822	17.097	4.19312	17.0172
4.18696	8.72213	4.15614	15.4433	4.42964	7.16766	4.16254	17.6823	4.2142	16.3404	4.06418	15.3218	4.17649	17.2222	4.21649	17.1378
4.20319	8.78926	4.17763	15.5621	4.44521	7.22395	4.17963	17.8185	4.23406	16.467	4.08406	15.4338	4.19209	17.3501	4.23007	17.2661
4.23072	8.86186	4.20005	15.6802	4.46079	7.28658	4.19818	17.9478	4.25054	16.5913	4.10695	15.5587	4.2177	17.4778	4.25219	17.3988
4.24656	8.93632	4.22063	15.7927	4.47898	7.34343	4.21688	18.095	4.26915	16.713	4.12387	15.6777	4.23375	17.608	4.26942	17.5206
4.26574	9.0028	4.23521	15.9116	4.50457	7.3993	4.23703	18.237	4.28783	16.8366	4.13603	15.7974	4.25111	17.7451	4.28827	17.6617
4.28215	9.07933	4.25559	16.0266	4.52404	7.45703	4.25112	18.3719	4.30554	16.9673	4.16245	15.9128	4.2723	17.8645	4.30527	17.7842
4.29754	9.15343	4.27382	16.1343	4.54187	7.51862	4.27642	18.5199	4.32734	17.0839	4.17637	16.0262	4.29434	17.9921	4.32177	17.9108
4.31964	9.22823	4.28949	16.2472	4.55959	7.57877	4.2953	18.6517	4.34405	17.2187	4.18893	16.1401	4.31228	18.1272	4.34536	18.0367
4.34009	9.30491	4.31263	16.3699	4.57516	7.63059	4.30865	18.7931	4.36346	17.345	4.21204	16.2581	4.32418	18.2473	4.36498	18.1798
4.35816	9.37191	4.33142	16.4786	4.59768	7.68769	4.33059	18.9322	4.38486	17.4727	4.23175	16.3789	4.35005	18.3828	4.38321	18.3095
4.37693	9.44919	4.34861	16.5936	4.61231	7.75451	4.34851	19.073	4.40446	17.6078	4.24599	16.5031	4.37055	18.5136	4.40378	18.4407
4.39656	9.52317	4.36886	16.7116	4.63289	7.81495	4.36657	19.2051	4.42486	17.7339	4.2626	16.6253	4.38224	18.633	4.42026	18.5692
4.41563	9.6019	4.3872	16.823	4.65206	7.88018	4.38579	19.3443	4.44453	17.8641	4.28615	16.7386	4.39965	18.7629	4.43877	18.7069
4.43528	9.67468	4.40275	16.9468	4.67184	7.9354	4.40948	19.4941	4.45965	17.9905	4.30372	16.858	4.41763	18.9111	4.45086	18.8326
4.45144	9.75665	4.42098	17.0673	4.69211	8.00076	4.42488	19.639	4.4736	18.1223	4.32145	16.9815	4.43907	19.0438	4.47702	18.9759
4.4732	9.83728	4.44285	17.1843	4.71362	8.05499	4.4411	19.7761	4.496	18.2507	4.34234	17.0975	4.4591	19.1745	4.49432	19.1141
4.49259	9.91064	4.45913	17.3041	4.72259	8.1157	4.46114	19.9167	4.51738	18.3805	4.35842	17.2268	4.47728	19.3109	4.51207	19.2447
4.50901	9.98907	4.47816	17.418	4.75048	8.17806	4.48235	20.0652	4.5429	18.5201	4.37511	17.3535	4.4974	19.443	4.53019	19.3778
4.52409	10.0675	4.49694	17.5425	4.76352	8.24176	4.50098	20.2137	4.55381	18.6574	4.39585	17.4777	4.51784	19.5784	4.54964	19.5134
4.54156	10.1431	4.52053	17.6663	4.78707	8.30447	4.5193	20.3532	4.57472	18.779	4.41199	17.5968	4.53813	19.7124	4.5664	19.6467
4.56627	10.2288	4.53731	17.7813	4.80166	8.37099	4.53574	20.5008	4.5955	18.9203	4.43042	17.7264	4.55276	19.8496	4.58945	19.7898
4.58041	10.3033	4.55511	17.9052	4.82813	8.43082	4.55409	20.6557	4.60795	19.0548	4.45228	17.8484	4.56862	19.9837	4.60974	19.9272
4.60163	10.383	4.57279	18.0177	4.84188	8.48864	4.57239	20.8007	4.62993	19.1822	4.46699	17.9718	4.59515	20.1171	4.63029	20.0682
4.62276	10.4656	4.58753	18.1377	4.85851	8.55831	4.59543	20.9466	4.64917	19.3161	4.48659	18.1035	4.60837	20.2592	4.64563	20.2036
4.64188	10.5483	4.609	18.2655	4.87717	8.62103	4.61225	21.103	4.66722	19.4528	4.50264	18.2246	4.63354	20.3909	4.66483	20.3416
4.66418	10.6273	4.62643	18.3801	4.89388	8.68398	4.62979	21.2428	4.68386	19.5982	4.52389	18.362	4.64555	20.5257	4.68296	20.4834
4.6788	10.7096	4.6508	18.5025	4.91541	8.74709	4.64929	21.3821	4.71025	19.7434	4.53914	18.4762	4.66496	20.6725	4.69956	20.6323
4.69598	10.7895	4.6697	18.6257	4.93701	8.81385	4.66484	21.5326	4.72649	19.8803	4.55747	18.6105	4.68424	20.8041	4.72127	20.7585
4.71483	10.8662	4.68978	18.7494	4.95345	8.87116	4.68486	21.685	4.74242	20.0227	4.57745	18.7346	4.70371	20.9372	4.73499	20.8947
4.73396	10.9535	4.70408	18.8744	4.9732	8.93832	4.704	21.8437	4.76158	20.1659	4.59519	18.8516	4.72607	21.0735	4.75701	21.0363
4.75376	11.0418	4.72405	19.0077	4.98682	9.00924	4.72063	21.9876	4.77952	20.2993	4.6132	18.9812	4.7501	21.2141	4.7773	21.1738
4.7705	11.1179	4.74428	19.1263	5.01196	9.07117	4.74399	22.1339	4.79679	20.437	4.63422	19.1206	4.76224	21.3521	4.79925	21.3265
4.79063	11.2053	4.75904	19.2547	5.03163	9.14051	4.76479	22.2922	4.82048	20.5896	4.64973	19.2478	4.77967	21.4937	4.81745	21.468
4.80612	11.2975	4.77588	19.3712	5.04656	9.21199	4.77691	22.4286	4.8447	20.7236	4.67026	19.3763	4.79853	21.6338	4.8323	21.6026
4.83218	11.3892	4.7904	19.5	5.06992	9.28119	4.80236	22.5811	4.85553	20.8579	4.68622	19.5039	4.81751	21.7688	4.85319	21.7492
4.84623	11.4759	4.81075	19.6246	5.08588	9.34518	4.81123	22.7349	4.88028	21.0017	4.70697	19.6448	4.83873	21.9192	4.86853	21.9011
4.86705	11.5638	4.83686	19.7585	5.10843	9.4072	4.8391	22.8845	4.89566	21.1557	4.72295	19.7686	4.85341	22.0606	4.88874	22.0409
4.88099	11.6495	4.85416	19.8864	5.12239	9.47845	4.85683	23.0418	4.9152	21.3023	4.74134	19.9188	4.87542	22.1949	4.91088	22.1918
4.90273	11.7323	4.86858	20.0041	5.14676	9.54312	4.87552	23.1964	4.93581	21.4514	4.75301	20.039	4.89644	22.3492	4.92491	22.3301
4.92293	11.8188	4.88993	20.1311	5.16131	9.60774	4.88949	23.3553	4.95486	21.5809	4.77491	20.1676	4.91337	22.4789	4.94591	22.465
4.93989	11.9124	4.90641	20.2503	5.18048	9.6764	4.91324	23.4998	4.9728	21.7272	4.79323	20.3099	4.9313	22.6293	4.9645	22.6064
4.95454	11.998	4.92922	20.3762	5.19417	9.74623	4.93272	23.6668	4.98976	21.8698	4.81608	20.4477	4.94944	22.7625	4.97997	22.7618
4.98107	12.0847	4.94326	20.5124	5.22122	9.8159	4.94862	23.8132	5.00853	22.0172	4.82962	20.5747	4.96657	22.897	5.00101	22.9129
5.00168	12.1817	4.96475	20.6412	5.23898	9.88218	4.97017	23.9666	5.0229	22.1605	4.84925	20.7092	4.98475	23.047	5.02193	23.0719
5.01377	12.2703	4.98528	20.769	5.25646	9.95118	4.98199	24.1338	5.05065	22.3051	4.86701	20.8402	5.0017	23.1876	5.03585	23.2058
5.03333	12.3572	5.00264	20.9045	5.27313	10.02	5.00357	24.2826	5.06799	22.4426	4.887	20.9759	5.02281	23.3424	5.05649	23.3532
5.0504	12.4474	5.02054	21.0211	5.28763	10.0882	5.0241	24.4298	5.08582	22.5952	4.90785	21.119	5.04162	23.4836	5.07831	23.4992
5.07332	12.5384	5.03374	21.1456	5.31107	10.1641	5.03974	24.5883	5.10472	22.746	4.92141	21.2494	5.06242	23.6248	5.0953	23.6514
5.09511	12.6289	5.05887	21.2714	5.32854	10.231	5.06075	24.7438	5.11884	22.8992	4.94647	21.3832	5.07901	23.7713	5.11428	23.7998
5.11277	12.7232	5.07854	21.403	5.35011	10.2985	5.08155	24.9153	5.14177	23.0397	4.95396	21.5158	5.099	23.9085	5.13931	23.9447
5.12678	12.8135	5.09877	21.5241	5.3727	10.3725	5.09995	25.0709	5.15995	23.1988	4.97327	21.6555	5.11947	24.0529	5.1568	24.0881
5.14511	12.9064	5.11075	21.6629	5.39128	10.4423	5.11831	25.2387	5.17802	23.3396	4.99924	21.7904	5.13687	24.2106	5.17683	24.2424
5.16483	13.0026	5.13147	21.7892	5.40801	10.5122	5.13391	25.3998	5.19485	23.4977	5.01689	21.9284	5.15899	24.3462	5.19243	24.3821
5.18221	13.0914	5.15129	21.9274	5.42356	10.5889	5.15951	25.5609	5.21518	23.6506	5.03412	22.0678	5.17477	24.4848	5.21344	24.5335
5.19915	13.1876	5.17147	22.05	5.44437	10.6613	5.17012	25.714	5.23716	23.8053	5.04897	22.2054	5.19588	24.6352	5.23013	24.6843
5.22705	13.2833	5.19107	22.1775	5.46207	10.7384	5.19105	25.8754	5.25324	23.957	5.06635	22.3337	5.21006	24.778	5.24623	24.8372
5.24301	13.3773	5.21013	22.313	5.48699	10.8106	5.21305	26.0369	5.27541	24.1003	5.08944	22.4697	5.2323	24.9221	5.26581	24.9884
5.26109	13.4688	5.22322	22.4466	5.49812	10.8801	5.23208	26.1914	5.2952	24.2545	5.10278	22.6137	5.25494	25.0863	5.28496	25.1283
5.27921	13.5658	5.24737	22.5735	5.52054	10.9475	5.25259	26.3599	5.31421	24.4038	5.12163	22.7557	5.27125	25.219	5.29985	25.2792
5.2905	13.6645	5.26083	22.7051	5.53918	11.0207	5.26295	26.5056	5.33644	24.5455	5.14042	22.8908	5.29279	25.3617	5.32328	25.433
5.31987	13.754	5.28145	22.8386	5.55703	11.0998	5.2911	26.6767	5.3506	24.6894	5.15989	23.0471	5.30559	25.5147	5.33897	25.5828
5.33337	13.8562	5.30294	22.9726	5.57953	11.1739	5.30333	26.8375	5.36799	24.8541	5.17694	23.1836	5.32887	25.6656	5.36036	25.7344
5.35826	13.9449	5.31565	23.1184	5.59407	11.2436	5.32221	26.9918	5.38738	25.0037	5.20081	23.3143	5.3428	25.8094	5.37961	25.8737
5.36824	14.0489	5.33634	23.2517	5.61744	11.3167	5.3433	27.1526	5.40735	25.1651	5.21447	23.4576	5.36369	25.9576	5.40034	26.022
5.39443	14.1396	5.3585	23.3826	5.63089	11.3953	5.36276	27.3219	5.42764	25.3204	5.23197	23.6032	5.38633	26.0994	5.4189	26.1858
5.41019	14.2406	5.37415	23.5203	5.64967	11.4696	5.38285	27.489	5.44788	25.4712	5.25396	23.7427	5.40369	26.2419	5.43719	26.327
5.42102	14.336	5.39019	23.657	5.66643	11.5464	5.39965	27.6527	5.46299	25.629	5.26849	23.8843	5.41495	26.3988	5.45196	26.4822
5.44595	14.4348	5.41419	23.7848	5.68539	11.6204	5.41716	27.8232	5.48398	25.802	5.28396	24.0164	5.44143	26.5446	5.4707	26.6364
5.46191	14.5302	5.42819	23.9159	5.70882	11.6964	5.44165	27.9804	5.49786	25.9431	5.30644	24.1574	5.45777	26.7125	5.49157	26.7957
5.48572	14.6298	5.44742	24.0429	5.7252	11.7733	5.45395	28.1348	5.51964	26.1068	5.32839	24.3035	5.47735	26.8481	5.51102	26.9534
5.50343	14.7285	5.46467	24.1805	5.74927	11.851	5.47414	28.2936	5.53801	26.2511	5.33958	24.4461	5.49807	26.9925	5.52795	27.1018
5.52287	14.8222	5.48692	24.3217	5.76519	11.9286	5.48963	28.4681	5.55512	26.4077	5.35867	24.6017	5.51844	27.1385	5.54913	27.2611
5.54254	14.9306	5.50593	24.4535	5.78767	11.9996	5.50531	28.6325	5.57519	26.579	5.38127	24.7359	5.5362	27.2848	5.56679	27.4072
5.56214	15.0254	5.52408	24.5829	5.80198	12.0789	5.53046	28.8023	5.59593	26.7276	5.39767	24.8763	5.55272	27.4351	5.59023	27.5602
5.57548	15.1273	5.54352	24.7165	5.82115	12.1603	5.5494	28.9729	5.61708	26.8832	5.41661	25.0207	5.57213	27.586	5.60499	27.7196
5.5978	15.2214	5.56106	24.8559	5.83786	12.2394	5.56908	29.1354	5.63638	27.033	5.43511	25.1728	5.59361	27.7326	5.62005	27.8725
5.61691	15.3279	5.57918	24.9835	5.86335	12.3164	5.58461	29.3097	5.64963	27.1919	5.4542	25.3145	5.61131	27.8749	5.64608	28.0347
5.6371	15.4317	5.60297	25.1303	5.87894	12.3909	5.60629	29.4777	5.66545	27.3605	5.46338	25.4601	5.62356	28.0254	5.66097	28.1872
5.6543	15.5307	5.611	25.2702	5.89769	12.469	5.62652	29.6412	5.69106	27.5211	5.48499	25.6034	5.64783	28.1742	5.67728	28.3357
5.67136	15.6388	5.63466	25.4094	5.91191	12.5426	5.64717	29.8028	5.70804	27.6824	5.5029	25.7435	5.66638	28.3305	5.69751	28.4813
5.69314	15.7291	5.65482	25.5463	5.94108	12.6282	5.66168	29.9667	5.72792	27.8353	5.52239	25.8853	5.68131	28.4793	5.71658	28.6473
5.71662	15.8405	5.67131	25.6793	5.95376	12.7081	5.67801	30.124	5.74932	27.997	5.54208	26.0363	5.70053	28.6271	5.73379	28.7932
5.72802	15.9367	5.69602	25.8132	5.97283	12.7988	5.69503	30.2982	5.76722	28.1611	5.56069	26.1763	5.71617	28.7771	5.75328	28.942
5.7503	16.0368	5.71116	25.9453	5.99254	12.873	5.71887	30.4751	5.7905	28.311	5.57808	26.3246	5.73904	28.9329	5.77138	29.1066
5.76986	16.144	5.7271	26.0892	6.01127	12.9486	5.73926	30.6317	5.80589	28.4793	5.59648	26.4565	5.75922	29.0821	5.78782	29.2602
5.78786	16.2489	5.74806	26.2194	6.02787	13.0329	5.75565	30.8174	5.82317	28.6388	5.61385	26.5927	5.78059	29.2293	5.81766	29.4127
5.80511	16.349	5.76486	26.3508	6.05398	13.1142	5.7766	30.9789	5.84154	28.796	5.63277	26.7489	5.7983	29.3819	5.83307	29.5649
5.82362	16.4588	5.78081	26.4907	6.0676	13.1932	5.79055	31.1474	5.86305	28.9681	5.64875	26.8887	5.81739	29.5274	5.85028	29.726
5.83961	16.5557	5.80332	26.6313	6.08592	13.2747	5.80934	31.3216	5.88178	29.1356	5.67081	27.0393	5.83335	29.6845	5.87111	29.8806
5.85994	16.6635	5.82088	26.7642	6.10278	13.3537	5.83385	31.4764	5.89677	29.298	5.68651	27.187	5.8539	29.8392	5.88913	30.0483
5.88367	16.7685	5.84047	26.9053	6.12582	13.4385	5.85525	31.6452	5.91138	29.4623	5.706	27.3244	5.87454	29.9884	5.90483	30.1984
5.8986	16.873	5.8625	27.0437	6.13884	13.5167	5.86815	31.8135	5.93431	29.6177	5.72691	27.4741	5.89328	30.1542	5.9234	30.3562
5.91676	16.9794	5.88098	27.1778	6.1598	13.5988	5.88715	32.0028	5.95326	29.7842	5.74473	27.6314	5.91462	30.3055	5.94272	30.5136
5.93408	17.0868	5.89636	27.3107	6.17829	13.6831	5.90946	32.1676	5.97419	29.9467	5.75881	27.7634	5.92831	30.4514	5.96312	30.6781
5.95358	17.1882	5.91715	27.4501	6.19826	13.7681	5.92506	32.3459	5.99471	30.1065	5.78111	27.9089	5.9506	30.6037	5.97715	30.8211
5.97517	17.288	5.93958	27.5842	6.22222	13.8532	5.94249	32.5162	6.01116	30.2886	5.79287	28.0464	5.96396	30.75	5.99626	30.9735
5.99531	17.4004	5.95067	27.7181	6.23022	13.9338	5.95854	32.6939	6.03337	30.4394	5.82079	28.1916	5.98176	30.9099	6.02006	31.1392
6.01257	17.5062	5.97463	27.849	6.25405	14.0155	5.97823	32.868	6.04358	30.6041	5.82943	28.3348	6.00775	31.0546	6.03966	31.3037
6.03009	17.6202	5.98962	27.9933	6.27284	14.1063	5.99704	33.0428	6.072	30.7649	5.85317	28.4781	6.01788	31.2144	6.05627	31.4567
6.04991	17.7356	6.01235	28.1165	6.29299	14.1896	6.02042	33.1972	6.09124	30.9314	5.87308	28.6281	6.04399	31.3678	6.07157	31.618
6.06781	17.8349	6.02871	28.2653	6.30725	14.2729	6.03824	33.385	6.10587	31.0935	5.88884	28.7609	6.06243	31.5106	6.09414	31.7777
6.08594	17.9342	6.04516	28.3944	6.33675	14.364	6.056	33.5565	6.1296	31.2697	5.90462	28.9028	6.07867	31.6632	6.10935	31.949
6.10393	18.0516	6.0629	28.5419	6.35508	14.4529	6.07425	33.7283	6.14455	31.432	5.92442	29.0399	6.09533	31.8231	6.13186	32.0902
6.12829	18.1625	6.08356	28.6761	6.3716	14.5346	6.09411	33.9088	6.16217	31.5944	5.94141	29.1792	6.11615	31.9801	6.15159	32.251
6.14241	18.2663	6.1017	28.7901	6.39057	14.6236	6.11513	34.0749	6.1844	31.7584	5.96201	29.3157	6.13081	32.1266	6.17335	32.4144
6.15813	18.3743	6.12337	28.9256	6.41049	14.7112	6.12848	34.2387	6.20126	31.9247	5.97913	29.4503	6.1514	32.2796	6.19028	32.5641
6.18423	18.4762	6.14281	29.0584	6.42763	14.8035	6.14971	34.4235	6.21937	32.094	5.99532	29.567	6.17395	32.4289	6.20422	32.7316
6.20241	18.5986	6.15948	29.1909	6.44462	14.8888	6.17035	34.6017	6.23946	32.2626	6.01682	29.6814	6.18578	32.5854	6.21976	32.8853
6.22105	18.7117	6.17897	29.3245	6.46622	14.9783	6.18854	34.7724	6.25802	32.4361	6.03367	29.8117	6.21088	32.7468	6.24795	33.0515
6.23514	18.8194	6.19445	29.4565	6.48053	15.0634	6.2076	34.9494	6.27703	32.5979	6.05027	29.9522	6.22878	32.8953	6.26495	33.2059
6.25429	18.935	6.21878	29.5904	6.50582	15.147	6.22553	35.1218	6.29548	32.7662	6.07256	30.0734	6.24877	33.0515	6.27635	33.3763
6.27868	19.0467	6.23716	29.7179	6.51905	15.2314	6.24259	35.293	6.31825	32.9328	6.08559	30.1814	6.26562	33.2012	6.29993	33.5391
6.29297	19.155	6.25368	29.8381	6.53907	15.3289	6.26471	35.4692	6.33991	33.0985	6.10094	30.3059	6.28223	33.3563	6.32199	33.6945
6.31094	19.2722	6.26694	29.942	6.5573	15.4189	6.28252	35.6369	6.35131	33.2814	6.12426	30.4444	6.30641	33.5132	6.33787	33.8484
6.33123	19.3837	6.28718	30.0153	6.57487	15.5037	6.30235	35.7871	6.37194	33.4399	6.14332	30.5834	6.32115	33.6615	6.35745	33.9998
6.35	19.4985	6.31197	29.5489	6.59741	15.5877	6.32407	35.9722	6.39266	33.6153	6.16241	30.7152	6.34189	33.8261	6.37441	34.1609
6.36747	19.6174	6.32565	29.0855	6.61273	15.6708	6.3374	36.1495	6.41158	33.7957	6.1806	30.8693	6.35549	33.9492	6.3936	34.332
6.3896	19.741	6.34637	29.0841	6.63114	15.7692	6.35608	36.3292	6.42967	33.9663	6.19899	31.0038	6.38071	34.1161	6.41536	34.4858
6.40511	19.8442	6.36332	29.1217	6.65229	15.8582	6.37133	36.5031	6.44567	34.1287	6.21421	31.1348	6.39816	34.2734	6.43291	34.6441
6.42209	19.9523	6.3821	29.1899	6.66823	15.9537	6.39351	36.6812	6.46698	34.3027	6.23536	31.278	6.41548	34.417	6.45299	34.7989
6.43698	20.0702	6.40428	29.2024	6.69051	16.0404	6.4142	36.8618	6.49041	34.4721	6.25759	31.4351	6.43306	34.5796	6.46928	34.9591
6.45873	20.1842	6.42516	29.2438	6.71177	16.1343	6.42956	37.047	6.50694	34.6483	6.2675	31.5859	6.45422	34.7368	6.48916	35.1268
6.48149	20.3022	6.44059	29.2112	6.72453	16.2254	6.45463	37.2165	6.5208	34.8167	6.29257	31.7246	6.47242	34.8908	6.51136	35.2844
6.4967	20.4231	6.45858	29.154	6.74227	16.3144	6.47076	37.3943	6.53821	34.9765	6.31199	31.8015	6.49123	35.0419	6.52329	35.4534
6.51434	20.5489	6.47913	29.1924	6.77007	16.4136	6.48935	37.5715	6.56665	35.1444	6.3274	31.9194	6.51406	35.2037	6.54547	35.609
6.53557	20.659	6.49613	29.2661	6.77994	16.5043	6.50789	37.7536	6.58235	35.3152	6.34367	32.0457	6.52668	35.3495	6.56875	35.7552
6.55567	20.7799	6.51249	29.3589	6.80017	16.604	6.52728	37.9143	6.60095	35.4838	6.36501	32.159	6.54794	35.5063	6.58242	35.9124
6.57706	20.8956	6.53151	29.4572	6.82065	16.6914	6.54408	38.1022	6.61823	35.6622	6.37865	32.2945	6.56955	35.6617	6.60352	36.0665
6.59331	21.0178	6.55074	29.5582	6.84616	16.7826	6.55858	38.2657	6.63893	35.8251	6.39849	32.439	6.58353	35.8089	6.62054	36.2228
6.61533	21.1352	6.56812	29.6495	6.8597	16.8742	6.58022	38.4456	6.65836	36.0078	6.41342	32.58	6.60275	35.9661	6.63546	36.3828
6.6303	21.2437	6.58681	29.7525	6.87638	16.9632	6.59719	38.6215	6.66992	36.1851	6.43704	32.7106	6.62003	36.1155	6.65323	36.5495
6.64935	21.3764	6.61021	29.8583	6.89472	17.061	6.6198	38.8107	6.69746	36.3621	6.45271	32.8364	6.64303	36.2578	6.67363	36.7121
6.666	21.4827	6.62766	29.9689	6.91931	17.1574	6.63678	38.987	6.711	36.5305	6.47146	32.922	6.6642	36.4146	6.69506	36.8762
6.68791	21.6099	6.64499	30.0536	6.93194	17.2503	6.65494	39.167	6.73508	36.7046	6.49109	32.8932	6.68365	36.5779	6.71296	37.0421
6.70442	21.7167	6.66262	30.1412	6.95151	17.3438	6.67425	39.3298	6.75293	36.8664	6.50997	32.9306	6.7005	36.72	6.73074	37.2001
6.72346	21.845	6.68593	30.227	6.97471	17.4375	6.69086	39.5091	6.77179	37.0424	6.52472	33.0242	6.71589	36.8735	6.74946	37.3588
6.73913	21.9654	6.7021	30.3123	6.99095	17.5268	6.7134	39.6871	6.79067	37.208	6.54632	33.1206	6.74014	37.02	6.77074	37.52
6.76979	22.0812	6.71781	30.3929	7.0061	17.6241	6.73717	39.8695	6.80621	37.3811	6.56444	33.2388	6.75668	37.1804	6.79423	37.6694
6.78521	22.2032	6.73511	30.3899	7.03152	17.7173	6.75264	40.0418	6.82612	37.5482	6.58523	33.2731	6.76893	37.3242	6.8094	37.8225
6.80169	22.3183	6.75975	30.3415	7.04902	17.8183	6.76884	40.2128	6.8465	37.7271	6.59897	33.3235	6.78926	37.4759	6.82341	37.9782
6.82139	22.4492	6.77381	30.3481	7.06985	17.915	6.78653	40.3805	6.86459	37.895	6.61866	33.0155	6.81261	37.6124	6.84859	38.1383
6.84212	22.5671	6.79384	30.387	7.08746	18.0071	6.80267	40.5746	6.88237	38.064	6.63225	32.2608	6.83305	37.7709	6.86662	38.2974
6.85972	22.6908	6.81205	30.4339	7.09967	18.0991	6.82238	40.7486	6.90518	38.2541	6.65217	32.351	6.84992	37.9283	6.88183	38.4543
6.87482	22.818	6.83161	30.3354	7.12723	18.2027	6.84182	40.928	6.92417	38.4253	6.67371	32.4915	6.8692	38.0622	6.90337	38.6114
6.89348	22.9384	6.85225	30.2967	7.14083	18.289	6.86235	41.0904	6.93931	38.6014	6.68927	32.6338	6.88026	38.2082	6.9219	38.7718
6.91028	23.058	6.87128	30.285	7.1641	18.3885	6.88022	41.2718	6.95973	38.7698	6.7092	32.8075	6.90739	38.3629	6.93922	38.9325
6.93588	23.1819	6.88856	30.2369	7.17633	18.4946	6.897	41.4491	6.97615	38.9308	6.72961	32.9642	6.92209	38.5132	6.95759	39.079
6.95325	23.3062	6.90609	30.1062	7.19755	18.592	6.9236	41.6297	6.99459	39.1113	6.74346	33.1293	6.94143	38.6481	6.97913	39.2352
6.9682	23.4251	6.92526	29.9808	7.2194	18.6953	6.93667	41.8055	7.01368	39.2906	6.76271	33.3062	6.96002	38.7866	6.99605	39.4001
6.9869	23.5561	6.94273	30.0647	7.23635	18.7884	6.9585	41.9684	7.03595	39.4752	6.78198	33.462	6.98277	38.9377	7.01483	39.5416
7.00569	23.6721	6.95601	29.972	7.25604	18.8944	6.98109	42.154	7.05707	39.6311	6.79699	33.6231	7.00003	39.0584	7.03194	39.7206
7.02863	23.8033	6.97835	30.0747	7.27245	18.99	6.99202	42.3357	7.07482	39.8095	6.81704	33.7952	7.01892	39.184	7.05165	39.8552
7.04622	23.9309	6.99714	30.1066	7.29231	19.0656	7.01647	42.5125	7.08875	39.9849	6.83514	33.9729	7.03811	39.3114	7.07204	40.0164
7.06313	24.0582	7.02366	30.2303	7.31437	19.1135	7.03616	42.69	7.10415	40.1482	6.8495	34.127	7.05567	39.4366	7.09376	40.1701
7.07899	24.1767	7.03721	30.3779	7.3341	19.1917	7.05113	42.8624	7.13565	40.3206	6.87026	34.2874	7.07413	39.5727	7.10596	40.3272
7.09976	24.2968	7.04736	30.5306	7.35145	19.2907	7.06815	43.0271	7.14701	40.5057	6.89073	34.4522	7.09246	39.6721	7.12506	40.4857
7.11837	24.4277	7.07104	30.6837	7.36617	19.391	7.08927	43.2004	7.1707	40.6685	6.90684	34.6132	7.10749	39.7746	7.1465	40.6464
7.13673	24.5508	7.08804	30.8495	7.38221	19.5003	7.11102	43.3901	7.18804	40.8406	6.92633	34.7829	7.13343	39.8607	7.16214	40.7912
7.15735	24.677	7.11597	31.005	7.40643	19.6027	7.12635	43.5627	7.20596	41.0151	6.9399	34.9367	7.14957	39.9489	7.18708	40.9315
7.1748	24.8044	7.12762	31.1626	7.41881	19.705	7.15105	43.7377	7.22255	41.2011	6.96514	35.0931	7.16771	40.0419	7.20001	41.074
7.19874	24.9287	7.15243	31.3131	7.43795	19.8094	7.16033	43.9037	7.24455	41.3718	6.97989	35.2568	7.18721	40.1393	7.21782	41.2311
7.2086	25.0558	7.16973	31.4717	7.46564	19.9104	7.18505	44.0827	7.26441	41.5454	7.00688	35.4125	7.2038	40.2318	7.24007	41.375
7.23582	25.177	7.18775	31.6202	7.47589	20.0224	7.20134	44.2586	7.28179	41.7142	7.02063	35.5683	7.22684	40.194	7.25722	41.5105
7.24917	25.3182	7.20747	31.7779	7.50022	20.1207	7.21924	44.4326	7.3055	41.8992	7.04008	35.7133	7.24511	40.2121	7.27978	41.6487
7.26777	25.4538	7.22408	31.925	7.52255	20.2247	7.23732	44.5932	7.32261	42.0632	7.05226	35.8598	7.26166	40.2579	7.29241	41.7895
7.28946	25.5815	7.24031	32.0737	7.53745	20.3241	7.2565	44.7574	7.33988	42.2464	7.07407	36.0345	7.2875	39.9463	7.3142	41.9156
7.30666	25.7122	7.26443	32.2179	7.55798	20.4357	7.27561	44.9292	7.3556	42.4321	7.08616	36.1634	7.29942	39.0353	7.33548	42.0569
7.33087	25.83	7.27929	32.3441	7.57585	20.5411	7.29522	45.1004	7.37307	42.5972	7.10992	36.3245	7.32001	38.9923	7.35409	42.1862
7.34318	25.9567	7.29574	32.4671	7.59627	20.6427	7.30693	45.2768	7.39885	42.7705	7.12878	36.4838	7.33723	39.0384	7.37251	42.3364
7.36076	26.0966	7.31753	32.5847	7.60957	20.749	7.33344	45.4484	7.41105	42.9449	7.14273	36.6219	7.35487	39.082	7.39255	42.4087
7.38267	26.2261	7.33861	32.6754	7.63188	20.8416	7.3488	45.6256	7.43082	43.1149	7.16316	36.7603	7.37394	39.1459	7.40819	42.5003
7.4046	26.3559	7.35189	32.7746	7.65297	20.9584	7.37553	45.7913	7.44996	43.2978	7.18229	36.9101	7.3964	38.8726	7.43067	42.6082
7.41895	26.4837	7.36965	32.8918	7.66725	21.0569	7.39022	45.9695	7.47036	43.4828	7.19785	37.0632	7.41699	38.9641	7.44488	42.6146
7.44062	26.6084	7.3963	33.0183	7.69169	21.1616	7.4091	46.1287	7.48902	43.6401	7.21416	37.2207	7.42614	39.0676	7.46825	42.5738
7.45728	26.7509	7.40945	33.1448	7.70629	21.2645	7.42219	46.2944	7.51177	43.8198	7.23533	37.3714	7.45305	39.1757	7.48554	42.5964
7.47749	26.8786	7.42922	33.2737	7.72358	21.3624	7.44525	46.4703	7.5283	43.9909	7.25696	37.5072	7.47055	39.0945	7.50319	42.6678
7.49727	27.0009	7.44865	33.4011	7.74475	21.4694	7.46264	46.6293	7.54948	44.1655	7.27084	37.6581	7.48356	39.1721	7.52101	42.7753
7.52166	27.1398	7.46814	33.5102	7.7635	21.5713	7.48572	46.7716	7.56379	44.3368	7.28888	37.7958	7.50743	39.2893	7.54231	42.8693
7.53284	27.2696	7.48338	33.5372	7.78549	21.6791	7.49856	46.934	7.58113	44.5161	7.31044	37.9199	7.52684	39.3883	7.56133	42.9193
7.55494	27.3963	7.503	33.6388	7.80237	21.7838	7.52064	47.094	7.60674	44.6795	7.32774	38.0087	7.54603	39.4863	7.57984	42.6514
7.56796	27.534	7.52068	33.7665	7.82417	21.8874	7.5417	47.2619	7.62383	44.8717	7.34022	38.1321	7.56133	39.5777	7.60273	39.7201
7.58782	27.6648	7.53796	33.8546	7.83938	21.9952	7.55611	47.4136	7.6445	45.0331	7.35734	38.2741	7.58493	39.4297	7.6275	38.0583
7.60515	27.7936	7.56147	33.3665	7.85945	22.0948	7.57371	47.5819	7.65742	45.2037	7.37707	38.4252	7.59998	39.4701	7.6318	37.6859
7.6266	27.9309	7.57976	33.4135	7.87404	22.1917	7.5931	47.7411	7.6779	45.3669	7.40049	38.5873	7.6289	39.5767	7.6482	37.6413
7.64597	28.0779	7.60105	33.5052	7.90201	22.2908	7.61362	47.9025	7.69602	45.5453	7.41763	38.7329	7.64275	39.7014	7.67537	37.8051
7.66151	28.194	7.61433	33.6167	7.9178	22.3783	7.6303	48.0287	7.7146	45.729	7.43464	38.8757	7.65618	39.8302	7.69495	37.8269
7.68433	28.3303	7.63599	33.579	7.93462	22.4817	7.65074	48.1887	7.73303	45.8864	7.45451	39.0255	7.67498	39.9523	7.71038	37.8708
7.70109	28.4599	7.6513	33.5576	7.94768	22.5869	7.67107	48.3499	7.75517	46.0624	7.47161	39.1554	7.69239	40.0955	7.73252	37.9666
7.71669	28.5974	7.67402	33.5937	7.96905	22.6906	7.68699	48.2863	7.77634	46.2314	7.49331	39.3014	7.71342	40.2304	7.75042	38.0466
7.73664	28.7356	7.68961	33.5699	7.99292	22.7999	7.70275	48.3846	7.79494	46.4086	7.5093	39.4374	7.73112	40.357	7.76174	38.1196
7.75933	28.8764	7.7097	33.4379	8.01186	22.9028	7.72812	48.5363	7.80933	46.5615	7.52605	39.5866	7.75553	40.41	7.78739	38.0297
7.77436	29.016	7.72672	33.5045	8.02634	22.9983	7.74788	48.7015	7.82725	46.7429	7.5459	39.7338	7.76979	40.4892	7.80579	37.9215
7.79582	29.1239	7.74899	33.5604	8.04893	23.1095	7.76684	48.8454	7.85277	46.9057	7.56255	39.86	7.79075	40.584	7.82728	37.9363
7.81707	29.2536	7.76752	33.6018	8.06362	23.2063	7.78652	48.7925	7.87191	47.07	7.58602	39.9928	7.80613	40.7141	7.84026	37.9686
7.83323	29.3903	7.78204	33.6756	8.08664	23.2941	7.803	48.9061	7.8866	47.2235	7.60026	40.1315	7.82208	40.8341	7.86229	38.0221
7.84992	29.4576	7.80505	33.7047	8.10697	23.3986	7.81804	49.0534	7.90672	47.3764	7.61827	40.2561	7.85072	40.9577	7.88144	38.0965
7.86918	29.5826	7.82093	33.7718	8.12319	23.5001	7.83896	49.2057	7.92712	47.5429	7.63519	40.3777	7.86739	41.0834	7.90081	38.1707
7.89006	29.7148	7.84101	33.8301	8.13945	23.6092	7.8607	49.371	7.94512	47.7237	7.65891	40.5057	7.8836	41.2188	7.92145	38.2329
7.90924	29.8406	7.85497	33.8853	8.16444	23.7138	7.87658	49.5439	7.96605	47.8805	7.67207	40.6514	7.9049	41.3415	7.9407	38.3162
7.92561	29.9796	7.87172	33.9414	8.17858	23.8324	7.89753	49.6982	7.9765	48.0199	7.6893	40.775	7.92067	41.4482	7.95338	38.3449
7.9491	30.1101	7.89514	32.6989	8.19949	23.9346	7.91151	49.8364	8.00069	48.1533	7.70812	40.913	7.93773	41.5844	7.97631	38.3504
7.9667	30.2397	7.91422	32.4246	8.21313	24.0081	7.93571	50.0045	8.01855	48.2666	7.7264	41.0377	7.95693	41.6811	7.9968	38.2808
7.98282	30.3778	7.93399	32.1149	8.23388	24.1064	7.95316	50.1502	8.04437	47.4656	7.74486	41.1672	7.97565	41.7732	8.01119	37.9184
8.0032	30.5105	7.95253	32.0794	8.25453	24.1998	7.96906	50.3007	8.05878	46.4532	7.76303	41.2985	7.99491	41.8647	8.02184	12.0447
8.02459	30.6397	7.97026	32.0864	8.27444	24.309	7.98576	50.4455	8.07899	46.2083	7.78293	41.4231	8.01339	41.9332	8.04971	9.87897
8.04073	30.7649	7.99057	32.0572	8.29012	24.4122	8.0059	50.5983	8.09689	45.8039	7.79886	41.5527	8.03828	41.9845	--	--
8.0579	30.8912	8.00852	32.0836	8.31387	24.5266	8.02385	50.7558	8.11276	45.4611	7.81887	41.6746	8.05416	42.0232	--	--
8.07693	31.0264	8.02489	32.1414	8.32537	24.6422	8.04387	50.8886	8.13364	45.447	7.84104	41.8098	8.07516	42.09	--	--
8.09765	31.1051	8.04314	32.1751	8.35106	24.7518	8.06326	51.0446	8.15241	45.5028	7.85557	41.9346	8.08876	42.1685	--	--
8.11131	31.2209	8.06701	32.0516	8.36943	24.8667	8.08382	51.1795	8.17206	45.5697	7.87327	42.0612	8.112	42.2516	--	--
8.13469	31.3391	8.08099	32.054	8.39261	24.9609	8.10393	51.3098	8.18832	45.6296	7.89266	42.1904	8.12853	42.3363	--	--
8.15214	31.4872	8.10165	32.0641	8.40261	25.055	8.123	51.4052	8.20767	45.6903	7.91204	42.3087	8.14807	42.4185	--	--
8.17164	31.5894	8.12151	31.976	8.41936	25.1606	8.14256	50.6193	8.22951	45.777	7.93133	42.4422	8.16451	42.469	--	--
8.19146	31.7059	8.1387	31.6489	8.44126	25.2555	8.1593	47.9281	8.2434	45.8704	7.94868	42.5612	8.18107	42.548	--	--
8.21036	31.84	8.16268	20.4991	8.46214	25.3676	8.17585	47.3875	8.26556	45.9594	7.96968	42.694	8.20276	42.611	--	--
8.22524	31.9728	8.17039	20.1668	8.48224	25.4706	8.19239	46.5742	8.28573	46.0418	7.98354	42.8108	8.22174	42.6798	--	--
8.24442	32.1083	8.19478	20.1681	8.49738	25.5783	8.21373	46.2783	8.30294	46.1056	8.00408	42.9318	8.24539	42.7414	--	--
8.26413	32.2219	8.21021	20.1858	8.52087	25.6759	8.23491	46.2119	8.3363	43.5849	8.01684	43.0511	8.25897	42.7444	--	--
8.2848	32.3338	8.22797	20.2167	8.53573	25.7749	8.25407	46.2381	8.33854	41.5969	8.04228	43.194	8.28094	42.7246	--	--
8.30386	32.4707	8.24661	20.2353	8.55579	25.875	8.26979	46.2783	8.36077	41.4937	8.0509	43.309	8.29415	42.6862	--	--
8.32511	32.599	--	--	8.57376	25.9325	8.2943	46.315	8.38066	41.4681	8.07951	43.4087	8.31564	42.4868	--	--
8.3364	32.7143	--	--	8.59241	25.9724	8.31126	46.2107	8.39723	41.2492	8.08941	43.5276	8.33649	33.3353	--	--
8.35546	32.8454	--	--	8.61313	26.0624	8.33175	46.1201	8.41709	40.9781	8.1079	43.6375	8.35483	32.76	--	--
8.38156	32.9702	--	--	8.63391	26.1494	8.34963	45.9174	8.43759	40.894	8.12935	43.7234	8.38033	22.5923	--	--
8.39925	33.0967	--	--	8.64837	26.2135	8.36523	45.3957	8.45039	40.2369	8.14775	43.8315	8.38936	3.07784	--	--
8.41435	33.2041	--	--	8.67014	26.304	8.3829	43.8093	8.47335	37.5645	8.16563	43.9299	--	--	--	--
8.43854	33.346	--	--	8.69211	26.5181	8.39715	36.2907	8.52727	14.0568	8.18845	44.0301	--	--	--	--
8.45264	33.4851	--	--	8.70511	26.9083	8.41763	36.215	8.50543	13.4362	8.20429	44.1304	--	--	--	--
8.4731	33.6231	--	--	8.72145	27.3727	8.44586	36.2165	--	--	8.21855	44.2092	--	--	--	--
8.49471	33.7604	--	--	8.74411	27.4318	8.46103	36.166	--	--	8.24262	44.0605	--	--	--	--
8.50779	33.8785	--	--	8.76075	27.5116	8.48021	36.1187	--	--	8.25244	44.1151	--	--	--	--
8.52942	34.006	--	--	8.78501	27.746	8.49518	36.0853	--	--	8.27253	44.1767	--	--	--	--
8.54761	34.1172	--	--	8.8022	27.8167	8.51667	36.0511	--	--	8.29522	44.2534	--	--	--	--
8.55984	34.234	--	--	8.82021	28.0356	8.53522	35.8521	--	--	8.31276	44.307	--	--	--	--
8.58387	34.2033	--	--	8.83973	28.0944	8.55142	35.3527	--	--	8.3301	44.1802	--	--	--	--
8.60179	34.284	--	--	8.86157	25.9979	8.56412	33.6337	--	--	8.34944	43.7695	--	--	--	--
8.62345	34.4099	--	--	8.87732	25.9726	--	--	--	--	8.36698	43.2218	--	--	--	--
8.64213	34.5228	--	--	8.89701	25.9932	--	--	--	--	8.38768	43.1888	--	--	--	--
8.65939	34.6209	--	--	8.91842	25.9856	--	--	--	--	8.40368	43.2305	--	--	--	--
8.67712	34.7403	--	--	8.93603	25.9574	--	--	--	--	8.41903	43.2217	--	--	--	--
8.70179	34.8422	--	--	8.95683	24.9829	--	--	--	--	8.44063	43.2862	--	--	--	--
8.71922	34.9595	--	--	8.96988	23.0314	--	--	--	--	8.46083	43.3195	--	--	--	--
8.73171	35.0893	--	--	8.98918	22.6649	--	--	--	--	8.47382	43.2394	--	--	--	--
8.75166	35.2188	--	--	9.00849	22.6064	--	--	--	--	8.491	43.0811	--	--	--	--
8.76875	35.3428	--	--	9.02689	22.6701	--	--	--	--	8.51163	42.8751	--	--	--	--
8.78913	35.4539	--	--	9.04317	22.755	--	--	--	--	8.52806	42.8211	--	--	--	--
8.81404	35.5758	--	--	9.06868	22.855	--	--	--	--	8.54771	42.8212	--	--	--	--
8.82729	35.6968	--	--	9.0784	22.9214	--	--	--	--	8.56708	42.8471	--	--	--	--
8.84913	35.8211	--	--	9.10997	22.978	--	--	--	--	8.58398	42.8677	--	--	--	--
8.86891	35.9419	--	--	9.12132	23.0278	--	--	--	--	8.60548	42.8311	--	--	--	--
8.87943	36.0799	--	--	9.13908	23.0974	--	--	--	--	8.62208	42.8551	--	--	--	--
8.90433	36.1877	--	--	9.15676	23.1656	--	--	--	--	8.63717	42.7607	--	--	--	--
8.92905	35.0598	--	--	9.18012	23.2539	--	--	--	--	8.65888	40.4808	--	--	--	--
8.94338	35.0897	--	--	9.19472	23.3558	--	--	--	--	8.6728	38.8921	--	--	--	--
8.96025	35.1963	--	--	9.21144	23.4235	--	--	--	--	8.69783	38.3491	--	--	--	--
8.98214	35.2996	--	--	9.23909	23.4519	--	--	--	--	8.71529	37.972	--	--	--	--
8.997	35.4066	--	--	9.25344	23.5263	--	--	--	--	8.73216	37.6789	--	--	--	--
9.01413	35.5206	--	--	9.27276	23.6048	--	--	--	--	8.74599	37.3374	--	--	--	--
9.03708	35.6178	--	--	9.29224	23.6959	--	--	--	--	8.76508	37.0964	--	--	--	--
9.06224	35.1479	--	--	9.31457	23.7057	--	--	--	--	8.7881	36.8934	--	--	--	--
9.08071	34.8746	--	--	9.32761	23.6808	--	--	--	--	8.80701	36.5475	--	--	--	--
9.09189	34.7594	--	--	9.34705	23.7285	--	--	--	--	8.82605	25.4973	--	--	--	--
9.11481	34.6087	--	--	9.36376	23.8125	--	--	--	--	8.8389	23.6624	--	--	--	--
9.13149	34.5835	--	--	9.38199	23.8486	--	--	--	--	8.85238	23.3462	--	--	--	--
9.14679	34.4528	--	--	9.40631	23.8924	--	--	--	--	8.87129	23.2289	--	--	--	--
9.17066	34.4941	--	--	9.42015	23.9527	--	--	--	--	8.88948	15.0019	--	--	--	--
9.19063	34.6178	--	--	9.44257	24.0354	--	--	--	--	--	--	--	--	--	--
9.20731	34.7531	--	--	9.46413	24.0479	--	--	--	--	--	--	--	--	--	--
9.2279	34.8942	--	--	9.47738	23.9332	--	--	--	--	--	--	--	--	--	--
9.24488	34.9038	--	--	9.49956	23.8823	--	--	--	--	--	--	--	--	--	--
9.25949	34.8315	--	--	9.51698	23.9367	--	--	--	--	--	--	--	--	--	--
9.28291	34.7828	--	--	9.5321	24.0455	--	--	--	--	--	--	--	--	--	--
9.29775	34.4775	--	--	9.55493	24.1654	--	--	--	--	--	--	--	--	--	--
9.31611	34.3951	--	--	9.57376	24.2955	--	--	--	--	--	--	--	--	--	--
9.33488	34.3158	--	--	9.58732	24.4198	--	--	--	--	--	--	--	--	--	--
9.35244	34.2567	--	--	9.61106	24.553	--	--	--	--	--	--	--	--	--	--
9.3739	34.2319	--	--	9.63474	24.6842	--	--	--	--	--	--	--	--	--	--
9.38782	34.2401	--	--	9.65392	24.8177	--	--	--	--	--	--	--	--	--	--
9.40725	34.2391	--	--	9.6678	24.9497	--	--	--	--	--	--	--	--	--	--
9.43172	34.3118	--	--	9.68625	25.0886	--	--	--	--	--	--	--	--	--	--
9.45125	34.3523	--	--	9.70409	25.205	--	--	--	--	--	--	--	--	--	--
9.46801	34.4215	--	--	9.72842	25.3393	--	--	--	--	--	--	--	--	--	--
9.48744	34.4484	--	--	9.74453	25.4607	--	--	--	--	--	--	--	--	--	--
9.50448	34.4141	--	--	9.76412	25.5746	--	--	--	--	--	--	--	--	--	--
9.5254	34.4364	--	--	9.78565	25.6864	--	--	--	--	--	--	--	--	--	--
9.54469	34.477	--	--	9.7997	25.7756	--	--	--	--	--	--	--	--	--	--
9.56229	34.3713	--	--	9.82171	25.8818	--	--	--	--	--	--	--	--	--	--
9.57769	34.3949	--	--	9.83831	26	--	--	--	--	--	--	--	--	--	--
9.60232	34.4576	--	--	9.85153	26.1078	--	--	--	--	--	--	--	--	--	--
9.61656	34.5216	--	--	9.87487	26.1759	--	--	--	--	--	--	--	--	--	--
9.6399	34.531	--	--	9.89818	26.2887	--	--	--	--	--	--	--	--	--	--
9.65478	34.5484	--	--	9.91142	26.3914	--	--	--	--	--	--	--	--	--	--
9.67424	34.5198	--	--	9.93341	26.4814	--	--	--	--	--	--	--	--	--	--
9.68534	34.4953	--	--	9.94939	26.5867	--	--	--	--	--	--	--	--	--	--
9.71466	34.4572	--	--	9.96927	26.6959	--	--	--	--	--	--	--	--	--	--
9.73155	34.3812	--	--	9.98806	26.7856	--	--	--	--	--	--	--	--	--	--
9.75211	34.3537	--	--	10.0131	26.8794	--	--	--	--	--	--	--	--	--	--
9.76898	34.2844	--	--	10.0252	26.9696	--	--	--	--	--	--	--	--	--	--
9.78701	34.2819	--	--	10.0407	27.0747	--	--	--	--	--	--	--	--	--	--
9.8016	34.3096	--	--	10.0631	27.16	--	--	--	--	--	--	--	--	--	--
9.82422	34.3496	--	--	10.0794	27.1217	--	--	--	--	--	--	--	--	--	--
9.84803	34.4123	--	--	10.1059	27.1539	--	--	--	--	--	--	--	--	--	--
9.86481	34.4443	--	--	10.1273	27.2161	--	--	--	--	--	--	--	--	--	--
9.88275	34.4503	--	--	10.1439	27.2869	--	--	--	--	--	--	--	--	--	--
9.8968	34.4732	--	--	10.1535	27.3498	--	--	--	--	--	--	--	--	--	--
9.92167	34.4349	--	--	10.1817	27.4089	--	--	--	--	--	--	--	--	--	--
9.9374	34.4255	--	--	10.1955	27.4747	--	--	--	--	--	--	--	--	--	--
9.94896	34.424	--	--	10.2121	27.5324	--	--	--	--	--	--	--	--	--	--
9.97359	34.4042	--	--	10.2424	25.2298	--	--	--	--	--	--	--	--	--	--
9.99518	34.2136	--	--	10.2468	23.8887	--	--	--	--	--	--	--	--	--	--
10.0149	33.9415	--	--	10.2774	23.7666	--	--	--	--	--	--	--	--	--	--
10.0305	33.7581	--	--	10.2984	23.376	--	--	--	--	--	--	--	--	--	--
10.0543	33.6418	--	--	10.3069	23.2169	--	--	--	--	--	--	--	--	--	--
10.0669	33.5674	--	--	10.3216	23.1752	--	--	--	--	--	--	--	--	--	--
10.0885	33.537	--	--	10.3551	23.2473	--	--	--	--	--	--	--	--	--	--
10.1078	33.5448	--	--	10.365	23.1848	--	--	--	--	--	--	--	--	--	--
10.1223	33.5166	--	--	10.3845	23.2292	--	--	--	--	--	--	--	--	--	--
10.1402	33.5543	--	--	10.4033	23.257	--	--	--	--	--	--	--	--	--	--
10.1615	33.6088	--	--	10.426	23.2098	--	--	--	--	--	--	--	--	--	--
10.1851	33.6104	--	--	10.4455	22.745	--	--	--	--	--	--	--	--	--	--
10.1963	22.8823	--	--	10.4527	21.3614	--	--	--	--	--	--	--	--	--	--
10.211	22.9041	--	--	10.4796	20.9498	--	--	--	--	--	--	--	--	--	--
10.2455	23.0166	--	--	10.5024	21.0212	--	--	--	--	--	--	--	--	--	--
10.2522	22.9872	--	--	10.5147	20.9597	--	--	--	--	--	--	--	--	--	--
--	--	--	--	10.5326	20.9949	--	--	--	--	--	--	--	--	--	--
--	--	--	--	10.5618	20.2514	--	--	--	--	--	--	--	--	--	--
--	--	--	--	10.5735	20.0443	--	--	--	--	--	--	--	--	--	--
--	--	--	--	10.5856	20.0816	--	--	--	--	--	--	--	--	--	--
--	--	--	--	10.6136	20.2777	--	--	--	--	--	--	--	--	--	--
--	--	--	--	10.6312	20.3012	--	--	--	--	--	--	--	--	--	--
--	--	--	--	10.6496	20.3848	--	--	--	--	--	--	--	--	--	--
--	--	--	--	10.6676	20.4912	--	--	--	--	--	--	--	--	--	--
--	--	--	--	10.6811	20.6037	--	--	--	--	--	--	--	--	--	--
--	--	--	--	10.705	20.7229	--	--	--	--	--	--	--	--	--	--
--	--	--	--	10.7255	20.8226	--	--	--	--	--	--	--	--	--	--
--	--	--	--	10.741	20.9048	--	--	--	--	--	--	--	--	--	--
--	--	--	--	10.7595	20.9998	--	--	--	--	--	--	--	--	--	--
--	--	--	--	10.7817	21.0951	--	--	--	--	--	--	--	--	--	--
--	--	--	--	10.799	21.2018	--	--	--	--	--	--	--	--	--	--
--	--	--	--	10.8171	21.297	--	--	--	--	--	--	--	--	--	--
--	--	--	--	10.833	21.3929	--	--	--	--	--	--	--	--	--	--
--	--	--	--	10.8512	21.4779	--	--	--	--	--	--	--	--	--	--
--	--	--	--	10.8773	21.5687	--	--	--	--	--	--	--	--	--	--
--	--	--	--	10.8919	21.6503	--	--	--	--	--	--	--	--	--	--
--	--	--	--	10.9109	21.7294	--	--	--	--	--	--	--	--	--	--
--	--	--	--	10.9307	21.8099	--	--	--	--	--	--	--	--	--	--
--	--	--	--	10.9533	21.892	--	--	--	--	--	--	--	--	--	--
--	--	--	--	10.9707	21.9674	--	--	--	--	--	--	--	--	--	--
--	--	--	--	10.9879	22.0472	--	--	--	--	--	--	--	--	--	--
--	--	--	--	11.0106	22.1393	--	--	--	--	--	--	--	--	--	--
--	--	--	--	11.0281	22.2061	--	--	--	--	--	--	--	--	--	--
--	--	--	--	11.0463	22.2727	--	--	--	--	--	--	--	--	--	--
--	--	--	--	11.067	22.3238	--	--	--	--	--	--	--	--	--	--
--	--	--	--	11.0789	22.3705	--	--	--	--	--	--	--	--	--	--
--	--	--	--	11.1062	22.4086	--	--	--	--	--	--	--	--	--	--
--	--	--	--	11.1235	22.4699	--	--	--	--	--	--	--	--	--	--
--	--	--	--	11.1394	22.5305	--	--	--	--	--	--	--	--	--	--
--	--	--	--	11.1595	22.6173	--	--	--	--	--	--	--	--	--	--
--	--	--	--	11.1768	22.7039	--	--	--	--	--	--	--	--	--	--
--	--	--	--	11.1982	22.7867	--	--	--	--	--	--	--	--	--	--
--	--	--	--	11.2156	22.8692	--	--	--	--	--	--	--	--	--	--
--	--	--	--	11.2329	22.8902	--	--	--	--	--	--	--	--	--	--
--	--	--	--	11.2521	22.9328	--	--	--	--	--	--	--	--	--	--
--	--	--	--	11.2711	23.013	--	--	--	--	--	--	--	--	--	--
--	--	--	--	11.2888	23.0907	--	--	--	--	--	--	--	--	--	--
--	--	--	--	11.3082	23.1869	--	--	--	--	--	--	--	--	--	--
--	--	--	--	11.3266	23.2767	--	--	--	--	--	--	--	--	--	--
--	--	--	--	11.3491	23.3753	--	--	--	--	--	--	--	--	--	--
--	--	--	--	11.3672	23.4713	--	--	--	--	--	--	--	--	--	--
--	--	--	--	11.3846	23.5652	--	--	--	--	--	--	--	--	--	--
--	--	--	--	11.4032	23.6654	--	--	--	--	--	--	--	--	--	--
--	--	--	--	11.4207	23.7505	--	--	--	--	--	--	--	--	--	--
--	--	--	--	11.4424	23.8482	--	--	--	--	--	--	--	--	--	--
--	--	--	--	11.4622	23.9504	--	--	--	--	--	--	--	--	--	--
--	--	--	--	11.4794	24.0409	--	--	--	--	--	--	--	--	--	--
--	--	--	--	11.4957	24.1308	--	--	--	--	--	--	--	--	--	--
--	--	--	--	11.5222	24.2268	--	--	--	--	--	--	--	--	--	--
--	--	--	--	11.5378	24.3121	--	--	--	--	--	--	--	--	--	--
--	--	--	--	11.5558	24.3929	--	--	--	--	--	--	--	--	--	--
--	--	--	--	11.5737	24.4905	--	--	--	--	--	--	--	--	--	--
--	--	--	--	11.5938	24.5726	--	--	--	--	--	--	--	--	--	--
--	--	--	--	11.609	24.651	--	--	--	--	--	--	--	--	--	--
--	--	--	--	11.6326	24.7268	--	--	--	--	--	--	--	--	--	--
--	--	--	--	11.648	24.7998	--	--	--	--	--	--	--	--	--	--
--	--	--	--	11.665	24.8709	--	--	--	--	--	--	--	--	--	--
--	--	--	--	11.6865	24.9223	--	--	--	--	--	--	--	--	--	--
--	--	--	--	11.704	24.9442	--	--	--	--	--	--	--	--	--	--
--	--	--	--	11.7256	24.9048	--	--	--	--	--	--	--	--	--	--
--	--	--	--	11.7396	24.91	--	--	--	--	--	--	--	--	--	--
--	--	--	--	11.7623	24.9277	--	--	--	--	--	--	--	--	--	--
--	--	--	--	11.7758	24.9676	--	--	--	--	--	--	--	--	--	--
--	--	--	--	11.8018	24.9979	--	--	--	--	--	--	--	--	--	--
--	--	--	--	11.8155	25.0357	--	--	--	--	--	--	--	--	--	--
--	--	--	--	11.8363	25.0817	--	--	--	--	--	--	--	--	--	--
--	--	--	--	11.8591	25.1342	--	--	--	--	--	--	--	--	--	--
--	--	--	--	11.8758	25.1853	--	--	--	--	--	--	--	--	--	--
--	--	--	--	11.8896	25.2329	--	--	--	--	--	--	--	--	--	--
--	--	--	--	11.9112	25.2688	--	--	--	--	--	--	--	--	--	--
--	--	--	--	11.9314	25.3135	--	--	--	--	--	--	--	--	--	--
--	--	--	--	11.9464	25.353	--	--	--	--	--	--	--	--	--	--
--	--	--	--	11.9728	25.4107	--	--	--	--	--	--	--	--	--	--
--	--	--	--	11.9867	25.4625	--	--	--	--	--	--	--	--	--	--
--	--	--	--	12.0087	25.5291	--	--	--	--	--	--	--	--	--	--
--	--	--	--	12.025	25.59	--	--	--	--	--	--	--	--	--	--
--	--	--	--	12.0386	25.6528	--	--	--	--	--	--	--	--	--	--
--	--	--	--	12.0649	25.7142	--	--	--	--	--	--	--	--	--	--
--	--	--	--	12.0801	25.7462	--	--	--	--	--	--	--	--	--	--
--	--	--	--	12.1036	25.7145	--	--	--	--	--	--	--	--	--	--
--	--	--	--	12.1295	23.7217	--	--	--	--	--	--	--	--	--	--
--	--	--	--	12.1403	17.1561	--	--	--	--	--	--	--	--	--	--
--	--	--	--	12.152	14.628	--	--	--	--	--	--	--	--	--	--
--	--	--	--	12.1715	14.6425	--	--	--	--	--	--	--	--	--	--
--	--	--	--	12.1887	14.7025	--	--	--	--	--	--	--	--	--	--
--	--	--	--	--	--	--	--	--	--	--	--	--	--	--	--
--	--	--	--	--	--	--	--	--	--	--	--	--	--	--	--
--	--	--	--	--	--	--	--	--	--	--	--	--	--	--	--
--	--	--	--	--	--	--	--	--	--	--	--	--	--	--	--
--	--	--	--	--	--	--	--	--	--	--	--	--	--	--	--
--	--	--	--	--	--	--	--	--	--	--	--	--	--	--	--
--	--	--	--	--	--	--	--	--	--	--	--	--	--	--	--
--	--	--	--	--	--	--	--	--	--	--	--	--	--	--	--
--	--	--	--	--	--	--	--	--	--	--	--	--	--	--	--
--	--	--	--	--	--	--	--	--	--	--	--	--	--	--	--
--	--	--	--	--	--	--	--	--	--	--	--	--	--	--	--
--	--	--	--	--	--	--	--	--	--	--	--	--	--	--	--
--	--	--	--	--	--	--	--	--	--	--	--	--	--	--	--
--	--	--	--	--	--	--	--	--	--	--	--	--	--	--	--
--	--	--	--	--	--	--	--	--	--	--	--	--	--	--	--
--	--	--	--	--	--	--	--	--	--	--	--	--	--	--	--
--	--	--	--	--	--	--	--	--	--	--	--	--	--	--	--
--	--	--	--	--	--	--	--	--	--	--	--	--	--	--	--
--	--	--	--	--	--	--	--	--	--	--	--	--	--	--	--
--	--	--	--	--	--	--	--	--	--	--	--	--	--	--	--
--	--	--	--	--	--	--	--	--	--	--	--	--	--	--	--
--	--	--	--	--	--	--	--	--	--	--	--	--	--	--	--
--	--	--	--	--	--	--	--	--	--	--	--	--	--	--	--
--	--	--	--	--	--	--	--	--	--	--	--	--	--	--	--
--	--	--	--	--	--	--	--	--	--	--	--	--	--	--	--
--	--	--	--	--	--	--	--	--	--	--	--	--	--	--	--
--	--	--	--	--	--	--	--	--	--	--	--	--	--	--	--
--	--	--	--	--	--	--	--	--	--	--	--	--	--	--	--
--	--	--	--	--	--	--	--	--	--	--	--	--	--	--	--
--	--	--	--	--	--	--	--	--	--	--	--	--	--	--	--
--	--	--	--	--	--	--	--	--	--	--	--	--	--	--	--
--	--	--	--	--	--	--	--	--	--	--	--	--	--	--	--
--	--	--	--	--	--	--	--	--	--	--	--	--	--	--	--
--	--	--	--	--	--	--	--	--	--	--	--	--	--	--	--
--	--	--	--	--	--	--	--	--	--	--	--	--	--	--	--
--	--	--	--	--	--
--	--	--	--	--	--
--	--	--	--	--	--
--	--	--	--	--	--
--	--	--	--	--	--
--	--	--	--	--	--
--	--	--	--	--	--
--	--	--	--	--	--
--	--	--	--	--	--
--	--	--	--	--	--
--	--	--	--	--	--
--	--	--	--	--	--
--	--	--	--	--	--	--	--	--	--	--	--	--	--	--	--
--	--	--	--	--	--	--	--	--	--	--	--	--	--	--	--
--	--	--	--	--	--	--	--	--	--	--	--	--	--	--	--
--	--	--	--	--	--	--	--	--	--	--	--	--	--	--	--
--	--	--	--	--	--	--	--	--	--	--	--	--	--	--	--
--	--	--	--	--	--	--	--	--	--	--	--	--	--	--	--
--	--	--	--	--	--	--	--	--	--	--	--	--	--	--	--
--	--	--	--	--	--	--	--	--	--	--	--	--	--	--	--
--	--	--	--	--	--	--	--	--	--	--	--	--	--	--	--
--	--	--	--	--	--	--	--	--	--	--	--	--	--	--	--
--	--	--	--	--	--	--	--	--	--	--	--	--	--	--	--
--	--	--	--	--	--	--	--	--	--	--	--	--	--	--	--
--	--	--	--	--	--	--	--	--	--	--	--	--	--	--	--
--	--	--	--	--	--	--	--	--	--	--	--	--	--	--	--
--	--	--	--	--	--	--	--	--	--	--	--	--	--	--	--
--	--	--	--	--	--	--	--	--	--	--	--	--	--	--	--
--	--	--	--	--	--	--	--	--	--	--	--	--	--	--	--
--	--	--	--	--	--	--	--	--	--	--	--	--	--	--	--
--	--	--	--	--	--	--	--	--	--	--	--	--	--	--	--
--	--	--	--	--	--	--	--	--	--	--	--	--	--	--	--
--	--	--	--	--	--	--	--	--	--	--	--	--	--	--	--
--	--	--	--	--	--	--	--	--	--	--	--	--	--	--	--
--	--	--	--	--	--	--	--	--	--	--	--	--	--	--	--
--	--	--	--	--	--	--	--	--	--	--	--	--	--	--	--
--	--	--	--	--	--	--	--	--	--	--	--	--	--	--	--
--	--	--	--	--	--	--	--	--	--	--	--	--	--	--	--
--	--	--	--	--	--	--	--	--	--	--	--	--	--	--	--
--	--	--	--	--	--	--	--	--	--	--	--	--	--	--	--
--	--	--	--	--	--	--	--	--	--	--	--	--	--	--	--
--	--	--	--	--	--	--	--	--	--	--	--	--	--	--	--
--	--	--	--	--	--	--	--	--	--	--	--	--	--	--	--
--	--	--	--	--	--	--	--	--	--	--	--	--	--	--	--
--	--	--	--	--	--	--	--	--	--	--	--	--	--	--	--
--	--	--	--	--	--	--	--	--	--	--	--	--	--	--	--
--	--	--	--	--	--	--	--	--	--	--	--	--	--	--	--
--	--	--	--	--	--	--	--	--	--	--	--	--	--	--	--
--	--	--	--	--	--	--	--	--	--	--	--	--	--	--	--
--	--	--	--	--	--	--	--	--	--	--	--	--	--	--	--
--	--	--	--	--	--	--	--	--	--	--	--	--	--	--	--
--	--	--	--	--	--	--	--	--	--	--	--	--	--	--	--
--	--	--	--	--	--	--	--	--	--	--	--	--	--	--	--
--	--	--	--	--	--	--	--	--	--	--	--	--	--	--	--
--	--	--	--	--	--	--	--	--	--	--	--	--	--	--	--
--	--	--	--	--	--	--	--	--	--	--	--	--	--	--	--
--	--	--	--	--	--	--	--	--	--	--	--	--	--	--	--
--	--	--	--	--	--	--	--	--	--	--	--	--	--	--	--
--	--	--	--	--	--	--	--	--	--	--	--	--	--	--	--
--	--	--	--	--	--	--	--	--	--	--	--	--	--	--	--
--	--	--	--	--	--	--	--	--	--	--	--	--	--	--	--
--	--	--	--	--	--	--	--	--	--	--	--	--	--	--	--
--	--	--	--	--	--	--	--	--	--	--	--	--	--	--	--
--	--	--	--	--	--	--	--	--	--	--	--	--	--	--	--
--	--	--	--	--	--	--	--	--	--	--	--	--	--	--	--
--	--	--	--	--	--	--	--	--	--	--	--	--	--	--	--
--	--	--	--	--	--	--	--	--	--	--	--	--	--	--	--
--	--	--	--	--	--	--	--	--	--	--	--	--	--	--	--
--	--	--	--	--	--	--	--	--	--	--	--	--	--	--	--
--	--	--	--	--	--	--	--	--	--	--	--	--	--	--	--
--	--	--	--	--	--	--	--	--	--	--	--	--	--	--	--
--	--	--	--	--	--	--	--	--	--	--	--	--	--	--	--
--	--	--	--	--	--	--	--	--	--	--	--	--	--	--	--
--	--	--	--	--	--	--	--	--	--	--	--	--	--	--	--
--	--	--	--	--	--	--	--	--	--	--	--	--	--	--	--
--	--	--	--	--	--	--	--	--	--	--	--	--	--	--	--
--	--	--	--	--	--	--	--	--	--	--	--	--	--	--	--
--	--	--	--	--	--	--	--	--	--	--	--	--	--	--	--
--	--	--	--	--	--	--	--	--	--	--	--	--	--	--	--
--	--	--	--	--	--	--	--	--	--	--	--	--	--	--	--
--	--	--	--	--	--	--	--	--	--	--	--	--	--	--	--
--	--	--	--	--	--	--	--	--	--	--	--	--	--	--	--
--	--	--	--	--	--	--	--	--	--	--	--	--	--	--	--
--	--	--	--	--	--	--	--	--	--	--	--	--	--	--	--
--	--	--	--	--	--	--	--	--	--	--	--	--	--	--	--
--	--	--	--	--	--	--	--	--	--	--	--	--	--	--	--
--	--	--	--	--	--	--	--	--	--	--	--	--	--	--	--
--	--	--	--	--	--	--	--	--	--	--	--	--	--	--	--
--	--	--	--	--	--	--	--	--	--	--	--	--	--	--	--
--	--	--	--	--	--	--	--	--	--	--	--	--	--	--	--
--	--	--	--	--	--	--	--	--	--	--	--	--	--	--	--
--	--	--	--	--	--	--	--	--	--	--	--	--	--	--	--
--	--	--	--	--	--	--	--	--	--	--	--	--	--	--	--
--	--	--	--	--	--	--	--	--	--	--	--	--	--	--	--
--	--	--	--	--	--	--	--	--	--	--	--	--	--	--	--
--	--	--	--	--	--	--	--	--	--	--	--	--	--	--	--
--	--	--	--	--	--	--	--	--	--	--	--	--	--	--	--
--	--	--	--	--	--	--	--	--	--	--	--	--	--	--	--
--	--	--	--	--	--	--	--	--	--	--	--	--	--	--	--
--	--	--	--	--	--	--	--	--	--	--	--	--	--	--	--
--	--	--	--	--	--	--	--	--	--	--	--	--	--	--	--
--	--	--	--	--	--	--	--	--	--	--	--	--	--	--	--
--	--	--	--	--	--	--	--	--	--	--	--	--	--	--	--
--	--	--	--	--	--	--	--	--	--	--	--	--	--	--	--
--	--	--	--	--	--	--	--	--	--	--	--	--	--	--	--
--	--	--	--	--	--	--	--	--	--	--	--	--	--	--	--
--	--	--	--	--	--	--	--	--	--	--	--	--	--	--	--
--	--	--	--	--	--	--	--	--	--	--	--	--	--	--	--
--	--	--	--	--	--	--	--	--	--	--	--	--	--	--	--
--	--	--	--	--	--	--	--	--	--	--	--	--	--	--	--
--	--	--	--	--	--	--	--	--	--	--	--	--	--	--	--
--	--	--	--	--	--	--	--	--	--	--	--	--	--	--	--
--	--	--	--	--	--	--	--	--	--	--	--	--	--	--	--
--	--	--	--	--	--	--	--	--	--	--	--	--	--	--	--
--	--	--	--	--	--	--	--	--	--	--	--	--	--	--	--
--	--	--	--	--	--	--	--	--	--	--	--	--	--	--	--
--	--	--	--	--	--	--	--	--	--	--	--	--	--	--	--
--	--	--	--	--	--	--	--	--	--	--	--	--	--	--	--
--	--	--	--	--	--	--	--	--	--	--	--	--	--	--	--
--	--	--	--	--	--	--	--	--	--	--	--	--	--	--	--
--	--	--	--	--	--	--	--	--	--	--	--	--	--	--	--
--	--	--	--	--	--	--	--	--	--	--	--	--	--	--	--
--	--	--	--	--	--	--	--	--	--	--	--	--	--	--	--
--	--	--	--	--	--	--	--	--	--	--	--	--	--	--	--
--	--	--	--	--	--	--	--	--	--	--	--	--	--	--	--
--	--	--	--	--	--	--	--	--	--	--	--	--	--	--	--
--	--	--	--	--	--	--	--	--	--	--	--	--	--	--	--
--	--	--	--	--	--	--	--	--	--	--	--	--	--	--	--
--	--	--	--	--	--	--	--	--	--	--	--	--	--	--	--
--	--	--	--	--	--	--	--	--	--	--	--	--	--	--	--
--	--	--	--	--	--	--	--	--	--	--	--	--	--	--	--
--	--	--	--	--	--	--	--	--	--	--	--	--	--	--	--
--	--	--	--	--	--	--	--	--	--	--	--	--	--	--	--
--	--	--	--	--	--	--	--	--	--	--	--	--	--	--	--
--	--	--	--	--	--	--	--	--	--	--	--	--	--	--	--
--	--	--	--	--	--	--	--	--	--	--	--	--	--	--	--
--	--	--	--	--	--	--	--	--	--	--	--	--	--	--	--
--	--	--	--	--	--	--	--	--	--	--	--	--	--	--	--
--	--	--	--	--	--	--	--	--	--	--	--	--	--	--	--
--	--	--	--	--	--	--	--	--	--	--	--	--	--	--	--
--	--	--	--	--	--	--	--	--	--	--	--	--	--	--	--
--	--	--	--	--	--	--	--	--	--	--	--	--	--	--	--
--	--	--	--	--	--	--	--	--	--	--	--	--	--	--	--
--	--	--	--	--	--	--	--	--	--	--	--	--	--	--	--
--	--	--	--	--	--	--	--	--	--	--	--	--	--	--	--
--	--	--	--	--	--	--	--	--	--	--	--	--	--	--	--
--	--	--	--	--	--	--	--	--	--	--	--	--	--	--	--
--	--	--	--	--	--	--	--	--	--	--	--	--	--	--	--
--	--	--	--	--	--	--	--	--	--	--	--	--	--	--	--
--	--	--	--	--	--	--	--	--	--	--	--	--	--	--	--
--	--	--	--	--	--	--	--	--	--	--	--	--	--	--	--
--	--	--	--	--	--	--	--	--	--	--	--	--	--	--	--
--	--	--	--	--	--	--	--	--	--	--	--	--	--	--	--
--	--	--	--	--	--	--	--	--	--	--	--	--	--	--	--
--	--	--	--	--	--	--	--	--	--	--	--	--	--	--	--
--	--	--	--	--	--	--	--	--	--	--	--	--	--	--	--
--	--	--	--	--	--	--	--	--	--	--	--	--	--	--	--
--	--	--	--	--	--	--	--	--	--	--	--	--	--	--	--
--	--	--	--	--	--	--	--	--	--	--	--	--	--	--	--
--	--	--	--	--	--	--	--	--	--	--	--	--	--	--	--
--	--	--	--	--	--	--	--	--	--	--	--	--	--	--	--
--	--	--	--	--	--	--	--	--	--	--	--	--	--	--	--
--	--	--	--	--	--	--	--	--	--	--	--	--	--	--	--
--	--	--	--	--	--	--	--	--	--	--	--	--	--	--	--
--	--	--	--	--	--	--	--	--	--	--	--	--	--	--	--
--	--	--	--	--	--	--	--	--	--	--	--	--	--	--	--
--	--	--	--	--	--	--	--	--	--	--	--	--	--	--	--
--	--	--	--	--	--	--	--	--	--	--	--	--	--	--	--
--	--	--	--	--	--	--	--	--	--	--	--	--	--	--	--
--	--	--	--	--	--	--	--	--	--	--	--	--	--	--	--
--	--	--	--	--	--	--	--	--	--	--	--	--	--	--	--
--	--	--	--	--	--	--	--	--	--	--	--	--	--	--	--
--	--	--	--	--	--	--	--	--	--	--	--	--	--	--	--
--	--	--	--	--	--	--	--	--	--	--	--	--	--	--	--
--	--	--	--	--	--	--	--	--	--	--	--	--	--	--	--
--	--	--	--	--	--	--	--	--	--	--	--	--	--	--	--
--	--	--	--	--	--	--	--	--	--	--	--	--	--	--	--
--	--	--	--	--	--	--	--	--	--	--	--	--	--	--	--
--	--	--	--	--	--	--	--	--	--	--	--	--	--	--	--
--	--	--	--	--	--	--	--	--	--	--	--	--	--	--	--
--	--	--	--	--	--	--	--	--	--	--	--	--	--	--	--
--	--	--	--	--	--	--	--	--	--	--	--	--	--	--	--
--	--	--	--	--	--	--	--	--	--	--	--	--	--	--	--
--	--	--	--	--	--	--	--	--	--	--	--	--	--	--	--
--	--	--	--	--	--	--	--	--	--	--	--	--	--	--	--
--	--	--	--	--	--	--	--	--	--	--	--	--	--	--	--
--	--	--	--	--	--	--	--	--	--	--	--	--	--	--	--
--	--	--	--	--	--	--	--	--	--	--	--	--	--	--	--
--	--	--	--	--	--	--	--	--	--	--	--	--	--	--	--
--	--	--	--	--	--	--	--	--	--	--	--	--	--	--	--
--	--	--	--	--	--	--	--	--	--	--	--	--	--	--	--
--	--	--	--	--	--	--	--	--	--	--	--	--	--	--	--
--	--	--	--	--	--	--	--	--	--	--	--	--	--	--	--
--	--	--	--	--	--	--	--	--	--	--	--	--	--	--	--
--	--	--	--	--	--	--	--	--	--	--	--	--	--	--	--
--	--	--	--	--	--	--	--	--	--	--	--	--	--	--	--
--	--	--	--	--	--	--	--	--	--	--	--	--	--	--	--
--	--	--	--	--	--	--	--	--	--	--	--	--	--	--	--
--	--	--	--	--	--	--	--	--	--	--	--	--	--	--	--
--	--	--	--	--	--	--	--	--	--	--	--	--	--	--	--
--	--	--	--	--	--	--	--	--	--	--	--	--	--	--	--
--	--	--	--	--	--	--	--	--	--	--	--	--	--	--	--
--	--	--	--	--	--	--	--	--	--	--	--	--	--	--	--
--	--	--	--	--	--	--	--	--	--	--	--	--	--	--	--
--	--	--	--	--	--	--	--	--	--	--	--	--	--	--	--
--	--	--	--	--	--	--	--	--	--	--	--	--	--	--	--
--	--	--	--	--	--	--	--	--	--	--	--	--	--	--	--
--	--	--	--	--	--	--	--	--	--	--	--	--	--	--	--
--	--	--	--	--	--	--	--	--	--	--	--	--	--	--	--
--	--	--	--	--	--	--	--	--	--	--	--	--	--	--	--
--	--	--	--	--	--	--	--	--	--	--	--	--	--	--	--
--	--	--	--	--	--	--	--	--	--	--	--	--	--	--	--
--	--	--	--	--	--	--	--	--	--	--	--	--	--	--	--
--	--	--	--	--	--	--	--	--	--	--	--	--	--	--	--
--	--	--	--	--	--	--	--	--	--	--	--	--	--	--	--
--	--	--	--	--	--	--	--	--	--	--	--	--	--	--	--
--	--	--	--	--	--	--	--	--	--	--	--	--	--	--	--
--	--	--	--	--	--	--	--	--	--	--	--	--	--	--	--
--	--	--	--	--	--	--	--	--	--	--	--	--	--	--	--
--	--	--	--	--	--	--	--	--	--	--	--	--	--	--	--
--	--	--	--	--	--	--	--	--	--	--	--	--	--	--	--
--	--	--	--	--	--	--	--	--	--	--	--	--	--	--	--
--	--	--	--	--	--	--	--	--	--	--	--	--	--	--	--
--	--	--	--	--	--	--	--	--	--	--	--	--	--	--	--
--	--	--	--	--	--	--	--	--	--	--	--	--	--	--	--
--	--	--	--	--	--	--	--	--	--	--	--	--	--	--	--
--	--	--	--	--	--	--	--	--	--	--	--	--	--	--	--
--	--	--	--	--	--	--	--	--	--	--	--	--	--	--	--
--	--	--	--	--	--	--	--	--	--	--	--	--	--	--	--
--	--	--	--	--	--	--	--	--	--	--	--	--	--	--	--
--	--	--	--	--	--	--	--	--	--	--	--	--	--	--	--
--	--	--	--	--	--	--	--	--	--	--	--	--	--	--	--
--	--	--	--	--	--	--	--	--	--	--	--	--	--	--	--
--	--	--	--	--	--	--	--	--	--	--	--	--	--	--	--
--	--	--	--	--	--	--	--	--	--	--	--	--	--	--	--
--	--	--	--	--	--	--	--	--	--	--	--	--	--	--	--
--	--	--	--	--	--	--	--	--	--	--	--	--	--	--	--
--	--	--	--	--	--	--	--	--	--	--	--	--	--	--	--
--	--	--	--	--	--	--	--	--	--	--	--	--	--	--	--
--	--	--	--	--	--	--	--	--	--	--	--	--	--	--	--
--	--	--	--	--	--	--	--	--	--	--	--	--	--	--	--
--	--	--	--	--	--	--	--	--	--	--	--	--	--	--	--
--	--	--	--	--	--	--	--	--	--	--	--	--	--	--	--
--	--	--	--	--	--	--	--	--	--	--	--	--	--	--	--
		--	--	--	--	--	--	--	--	--	--	--	--	--	--
		--	--	--	--	--	--	--	--	--	--	--	--	--	--
		--	--	--	--	--	--	--	--	--	--	--	--	--	--
		--	--	--	--	--	--	--	--	--	--	--	--	--	--
		--	--	--	--	--	--	--	--	--	--	--	--	--	--
		--	--	--	--	--	--	--	--	--	--	--	--	--	--
		--	--	--	--	--	--	--	--	--	--	--	--	--	--
		--	--	--	--	--	--	--	--	--	--	--	--	--	--
		--	--	--	--	--	--	--	--	--	--	--	--	--	--
		--	--	--	--	--	--	--	--	--	--	--	--	--	--
		--	--	--	--	--	--	--	--	--	--	--	--	--	--
		--	--	--	--	--	--	--	--	--	--	--	--	--	--
		--	--	--	--	--	--	--	--	--	--	--	--	--	--
		--	--	--	--	--	--	--	--	--	--	--	--	--	--
		--	--	--	--	--	--	--	--	--	--	--	--	--	--
		--	--	--	--	--	--	--	--	--	--	--	--	--	--
		--	--	--	--	--	--	--	--	--	--	--	--	--	--
		--	--	--	--	--	--	--	--	--	--	--	--	--	--
		--	--	--	--	--	--	--	--	--	--	--	--	--	--
		--	--	--	--	--	--	--	--	--	--	--	--	--	--
		--	--	--	--	--	--	--	--	--	--	--	--	--	--
		--	--	--	--	--	--	--	--	--	--	--	--	--	--
		--	--	--	--	--	--	--	--	--	--	--	--	--	--
		--	--	--	--	--	--	--	--	--	--	--	--	--	--
		--	--	--	--	--	--	--	--	--	--	--	--	--	--
		--	--	--	--	--	--	--	--	--	--	--	--	--	--
		--	--	--	--	--	--	--	--	--	--	--	--	--	--
		--	--	--	--	--	--	--	--	--	--	--	--	--	--
		--	--	--	--	--	--	--	--	--	--	--	--	--	--
		--	--	--	--	--	--	--	--	--	--	--	--	--	--
		--	--	--	--	--	--	--	--	--	--	--	--	--	--
		--	--	--	--	--	--	--	--	--	--	--	--	--	--
		--	--	--	--	--	--	--	--	--	--	--	--	--	--
		--	--	--	--	--	--	--	--	--	--	--	--	--	--
		--	--	--	--	--	--	--	--	--	--	--	--	--	--
		--	--	--	--	--	--	--	--	--	--	--	--	--	--
		--	--	--	--	--	--	--	--	--	--	--	--	--	--
		--	--	--	--	--	--	--	--	--	--	--	--	--	--
		--	--	--	--	--	--	--	--	--	--	--	--	--	--
		--	--	--	--	--	--	--	--	--	--	--	--	--	--
		--	--	--	--	--	--	--	--	--	--	--	--	--	--
		--	--	--	--	--	--	--	--	--	--	--	--	--	--
		--	--	--	--	--	--	--	--	--	--	--	--	--	--
		--	--	--	--	--	--	--	--	--	--	--	--	--	--
		--	--	--	--	--	--	--	--	--	--	--	--	--	--
		--	--	--	--	--	--	--	--	--	--	--	--	--	--
		--	--	--	--	--	--	--	--	--	--	--	--	--	--
		--	--	--	--	--	--	--	--	--	--	--	--	--	--
		--	--	--	--	--	--	--	--	--	--	--	--	--	--
		--	--	--	--	--	--	--	--	--	--	--	--	--	--
		--	--	--	--	--	--	--	--	--	--	--	--	--	--
		--	--	--	--	--	--	--	--	--	--	--	--	--	--
		--	--	--	--	--	--	--	--	--	--	--	--	--	--
		--	--	--	--	--	--	--	--	--	--	--	--	--	--
		--	--	--	--	--	--	--	--	--	--	--	--	--	--
		--	--	--	--	--	--	--	--	--	--	--	--	--	--
		--	--	--	--	--	--	--	--	--	--	--	--	--	--
		--	--	--	--	--	--	--	--	--	--	--	--	--	--
		--	--	--	--	--	--	--	--	--	--	--	--	--	--
		--	--	--	--	--	--	--	--	--	--	--	--	--	--
		--	--	--	--	--	--	--	--	--	--	--	--	--	--
		--	--	--	--	--	--	--	--	--	--	--	--	--	--
		--	--	--	--	--	--	--	--	--	--	--	--	--	--
		--	--	--	--	--	--	--	--	--	--	--	--	--	--
						--	--	--	--	--	--	--	--	--	--
						--	--	--	--	--	--	--	--	--	--
						--	--	--	--	--	--	--	--	--	--
						--	--	--	--	--	--	--	--	--	--
						--	--	--	--	--	--	--	--	--	--
						--	--	--	--	--	--	--	--	--	--
						--	--	--	--	--	--	--	--	--	--
						--	--	--	--	--	--	--	--	--	--
						--	--	--	--	--	--	--	--	--	--
						--	--	--	--	--	--	--	--	--	--
						--	--	--	--	--	--	--	--	--	--
						--	--	--	--	--	--	--	--	--	--

## Sheet:  Fig 5(A)
Unanchored	34.97	36.19	35.58	0.86267
1#	33.94	30.55	32.245	2.39709
2#	27.53	31.68	29.605	2.93449
3#	51.54	50.02	50.78	1.0748
4#	48.27	46.19	47.23	1.47078
5#	44.31	43.65	43.98	0.46669
6#	42.92	40.69	41.805	1.57685
7#	42.74	43.21	42.975	0.33234
Unanchored	0	0
1#	-9.37324	6.73719
2#	-16.7931	8.24759
3#	42.7206	3.0208
4#	32.7431	4.13373
5#	23.6088	1.31167
6#	17.4958	4.43184
7#	20.7842	0.93406

## Sheet: Fig 5(B) 
Unanchored	9.415	9.315	0.5869
1#	7.83	7.83	0.05657
2#	10.05	10.05	0.22627
3#	8.105	8.105	0.02121
4#	7.965	7.965	0.07778
5#	8.365	8.365	0.07778
6#	8.31	8.31	0.07071
7#	7.59	7.59	0.04243
Unanchored	0	0
1#	-16.8348	0.60083
2#	6.74456	2.40334
3#	-13.914	0.22531
4#	-15.401	0.82615
5#	-11.1524	0.82615
6#	-11.7366	0.75104
7#	-19.384	0.45063

## Sheet: Fig 5(C) 
Unanchored	5.96	6.32	6.14	0.25456
1#	7.11	7.23	7.17	0.08485
2#	5.56	5.89	5.725	0.23335
3#	9	8.95	8.975	0.03536
4#	8.78	8.67	8.725	0.07778
5#	8.46	8.39	8.425	0.0495
6#	8.13	8.16	8.145	0.02121
7#	7.73	7.65	7.69	0.05657
Unanchored	0	0	0	0
1#	14.4927	16.4251	15.4589	1.36639
2#	-10.467	-5.15298	-7.80998	3.75757
3#	44.9275	44.1224	44.525	0.56933
4#	41.3849	39.6135	40.4992	1.25252
5#	36.2319	35.1047	35.6683	0.79706
6#	30.9179	31.401	31.1594	0.3416
7#	24.4766	23.1884	23.8325	0.91093

## Sheet:  Fig 5(D)
Unanchored	2.73	2.96	2.845	0.16263
1#	3.85	3.62	3.735	0.16263
2#	2.22	2.17	2.195	0.03536
3#	4.97	4.82	4.895	0.10607
4#	4.57	4.63	4.6	0.04243
5#	4.5	4.45	4.475	0.03536
6#	4.49	4.62	4.555	0.09192
7#	4.39	4.26	4.325	0.09192
Unanchored	0	0	0	0
1#	35.3251	27.2408	31.2829	5.7165
2#	-21.9684	-23.7258	-22.8471	1.24272
3#	74.6924	69.42	72.0562	3.72816
4#	60.6327	62.7416	61.6872	1.49126
5#	58.1722	56.4148	57.2935	1.24272
6#	57.8207	62.3902	60.1054	3.23107
7#	54.3058	49.7364	52.0211	3.23107

## Sheet: Fig6(A)
0.01235	0.33752	1	0.02	0.0002
0.03518	0.38346	1	0.009	0.00029
0.0568	0.4216	1	0.001	0.0003
0.07273	0.45447	1	0.003	0.00033
0.0953	0.4888	1	0.003	0.00036
0.10774	0.52173	1	0.001	0.00037
0.12814	0.55177	1	0.005	0.00042
0.14921	0.58639	1	0.009	0.00051
0.16901	0.61686	1	0.033	0.00084
0.18214	0.64727	1	0.02	0.00104
0.2033	0.67728	1	0.025	0.00129
0.22782	0.71477	1	0.004	0.00133
0.24723	0.74808	1	0.003	0.00136
0.26221	0.7841	1	0.007	0.00143
0.27916	0.8174	1	0.006	0.00149
0.29252	0.85398	1	0.005	0.00154
0.31824	0.89026	1	0.005	0.00159
0.33643	0.92705	1	0.001	0.0016
0.35712	0.96153	1	0.048	0.00208
0.37405	0.99574	1	0.003	0.00211
0.39284	1.0369	1	0.003	0.00214
0.41396	1.07375	1	0.011	0.00225
0.43288	1.11193	1	0.026	0.00251
0.44437	1.14859	1	0.03	0.00281
0.46603	1.18659	2	0.007	0.00288
0.48667	1.22876	2	0.003	0.00291
0.49715	1.26595	2	0.054	0.00345
0.52163	1.30758	2	0.063	0.00408
0.53834	1.34779	2	0.002	0.0041
0.55679	1.38785	2	0.02	0.0043
0.58477	1.42969	2	0.024	0.00454
0.59961	1.47366	2	0.002	0.00456
0.61411	1.51343	2	0.006	0.00462
0.63069	1.55931	2	0.005	0.00467
0.65092	1.60138	2	0.004	0.00471
0.67434	1.64462	2	0.011	0.00482
0.68969	1.68935	2	0.02	0.00502
0.70724	1.7321	2	0.011	0.00513
0.72836	1.77596	2	0.002	0.00515
0.74546	1.81963	2	0.008	0.00523
0.76726	1.86199	2	0.035	0.00558
0.78232	1.90544	2	0.001	0.00559
0.80513	1.95305	2	0.002	0.00561
0.8191	1.99888	2	0.01	0.00571
0.83768	2.04294	2	0.003	0.00574
0.85585	2.09325	2	0.007	0.00581
0.8733	2.13888	2	0.009	0.0059
0.89795	2.18584	2	0.001	0.00591
0.91719	2.23206	2	0.001	0.00592
0.93355	2.27669	3	0.07	0.00662
0.94926	2.32344	3	0.03	0.00692
0.9706	2.37215	3	0.001	0.00693
0.99093	2.42212	3	0.054	0.00747
1.01006	2.47081	3	0.001	0.00748
1.02458	2.51559	3	0.004	0.00752
1.04092	2.56523	3	0.018	0.0077
1.06473	2.61785	3	0.005	0.00775
1.08354	2.66706	3	0.002	0.00777
1.10443	2.71707	3	0.03	0.00807
1.11371	2.7641	3	0.001	0.00808
1.14249	2.8114	3	0.028	0.00836
1.15491	2.86574	3	0.001	0.00837
1.17097	2.91525	3	0.002	0.00839
1.19256	2.96869	3	0.005	0.00844
1.21377	3.019	3	0.007	0.00851
1.2315	3.07199	3	0.001	0.00852
1.2516	3.11727	3	0.02	0.00872
1.2694	3.17064	3	0.032	0.00904
1.2885	3.21763	3	0.021	0.00925
1.30347	3.27214	3	0.001	0.00926
1.32157	3.32188	3	0.022	0.00948
1.34171	3.37676	3	0.001	0.00949
1.36018	3.43058	3	0.001	0.0095
1.38076	3.48726	3	0.008	0.00958
1.40099	3.53685	4	0.003	0.00961
1.42096	3.59128	4	0.044	0.01005
1.43597	3.64141	4	0.004	0.01009
1.45301	3.70072	4	0.042	0.01051
1.47217	3.75486	4	0.018	0.01069
1.49234	3.80957	4	0.059	0.01128
1.50955	3.86844	4	0.022	0.0115
1.52958	3.92295	4	0.054	0.01204
1.5482	3.97317	4	0.038	0.01242
1.56761	4.03528	4	0.013	0.01255
1.58729	4.09081	4	0.019	0.01274
1.60314	4.14561	4	0.003	0.01277
1.62532	4.20174	4	0.024	0.01301
1.64843	4.25849	4	0.006	0.01307
1.65829	4.31474	4	0.038	0.01345
1.6771	4.37473	4	0.04	0.01385
1.70011	4.43428	4	0.001	0.01386
1.71383	4.48993	4	0.001	0.01387
1.7384	4.5518	4	0.022	0.01409
1.75409	4.6055	4	0.002	0.01411
1.77193	4.66888	4	0.025	0.01436
1.79261	4.72526	4	0.001	0.01437
1.81312	4.78958	4	0.009	0.01446
1.82701	4.84616	4	0.012	0.01458
1.84819	4.91338	4	0.067	0.01525
1.8687	4.97333	4	0.005	0.0153
1.88692	5.03094	4	0.001	0.01531
1.90243	5.08935	4	0.009	0.0154
1.92546	5.15475	5	0.006	0.01546
1.94202	5.22355	5	0.002	0.01548
1.96008	5.28547	5	0.04	0.01588
1.97809	5.34339	5	0.018	0.01606
1.99663	5.40315	5	0.006	0.01612
2.01469	5.47363	5	0.028	0.0164
2.0362	5.5353	5	0.004	0.01644
2.05401	5.60304	5	0.002	0.01646
2.07086	5.67092	5	0.005	0.01651
2.09299	5.73781	5	0.016	0.01667
2.1127	5.80752	5	0.014	0.01681
2.12412	5.87425	5	0.003	0.01684
2.14569	5.93934	5	0.023	0.01707
2.16683	6.00629	5	0.001	0.01708
2.18777	6.07416	5	0.009	0.01717
2.1993	6.1442	5	0.007	0.01724
2.21972	6.20773	5	0.006	0.0173
2.23815	6.27391	5	0.003	0.01733
2.25924	6.34662	5	0.007	0.0174
2.27366	6.41792	5	0.006	0.01746
2.29302	6.49017	5	0.005	0.01751
2.31368	6.56205	5	0.002	0.01753
2.3302	6.62825	5	0.025	0.01778
2.35563	6.7018	5	0.028	0.01806
2.36792	6.77497	5	0.002	0.01808
2.3901	6.84902	5	0.001	0.01809
2.4046	6.91962	5	0.002	0.01811
2.42795	6.98705	5	0.008	0.01819
2.44267	7.06256	5	0.016	0.01835
2.46372	7.13655	5	0.063	0.01898
2.48058	7.20869	5	0.001	0.01899
2.49616	7.27904	5	0.002	0.01901
2.51928	7.36126	6	0.079	0.0198
2.53669	7.43718	6	0.005	0.01985
2.55882	7.50472	6	0.003	0.01988
2.573	7.59096	6	0.001	0.01989
2.59394	7.66852	6	0.001	0.0199
2.61779	7.74132	6	0.043	0.02033
2.62839	7.81571	6	0.021	0.02054
2.64926	7.88876	6	0.022	0.02076
2.66483	7.97469	6	0.038	0.02114
2.68636	8.05043	6	0.009	0.02123
2.70055	8.13244	6	0.003	0.02126
2.72649	8.2088	6	0.001	0.02127
2.74331	8.28606	6	0.001	0.02128
2.76336	8.36541	6	0.005	0.02133
2.78211	8.44395	6	0.01	0.02143
2.79702	8.53121	6	0.001	0.02144
2.8138	8.60319	6	0.017	0.02161
2.8372	8.69091	6	0.001	0.02162
2.85532	8.77668	6	0.001	0.02163
2.87292	8.85976	6	0.018	0.02181
2.88994	8.93895	6	0.031	0.02212
2.90952	9.02453	6	0.019	0.02231
2.92792	9.11268	6	0.017	0.02248
2.94626	9.19646	6	0.001	0.02249
2.97011	9.28348	6	0.088	0.02337
2.98874	9.36233	6	0.028	0.02365
3.00469	9.4502	6	0.002	0.02367
3.02453	9.53445	6	0.009	0.02376
3.04191	9.61843	6	0.007	0.02383
3.06498	9.70595	6	0.037	0.0242
3.07965	9.79441	7	0.005	0.02425
3.09396	9.87236	7	0.001	0.02426
3.11266	9.96543	7	0.011	0.02437
3.14177	10.0462	7	0.013	0.0245
3.14954	10.1396	7	0.004	0.02454
3.17053	10.2253	7	0.063	0.02517
3.19384	10.3113	7	0.001	0.02518
3.20834	10.4	7	0.006	0.02524
3.2305	10.4915	7	0.003	0.02527
3.24753	10.5803	7	0.017	0.02544
3.26474	10.6685	7	0.013	0.02557
3.28323	10.7636	7	0.003	0.0256
3.30329	10.8492	7	0.016	0.02576
3.32054	10.9357	7	0.016	0.02592
3.34273	11.0255	7	0.032	0.02624
3.35927	11.1202	7	0.012	0.02636
3.37756	11.2111	7	0.004	0.0264
3.39913	11.2991	7	0.002	0.02642
3.41889	11.3903	7	0.012	0.02654
3.43226	11.485	7	0.024	0.02678
3.45179	11.5835	7	0.09	0.02768
3.46917	11.6717	7	0.003	0.02771
3.48992	11.7604	7	0.015	0.02786
3.50785	11.8599	7	0.001	0.02787
3.52614	11.9488	7	0.005	0.02792
3.54535	12.0446	7	0.018	0.0281
3.56105	12.1354	7	0.001	0.02811
3.58368	12.2383	7	0.008	0.02819
3.60085	12.3315	7	0.005	0.02824
3.62218	12.4275	7	0.002	0.02826
3.64105	12.5249	7	0.016	0.02842
3.65871	12.6195	7	0.005	0.02847
3.67649	12.7133	7	0.002	0.02849
3.69557	12.8082	8	0.019	0.02868
3.71299	12.9145	8	0.008	0.02876
3.72854	13.0044	8	0.014	0.0289
3.75076	13.1157	8	0.008	0.02898
3.76942	13.22	8	0.01	0.02908
3.7872	13.3094	8	0.003	0.02911
3.80665	13.4073	8	0.016	0.02927
3.82692	13.5154	8	0.007	0.02934
3.84686	13.6213	8	0.003	0.02937
3.86212	13.7211	8	0.024	0.02961
3.88083	13.8266	8	0.005	0.02966
3.89887	13.9314	8	0.028	0.02994
3.91515	14.0411	8	0.003	0.02997
3.93954	14.1374	8	0.001	0.02998
3.95705	14.2486	8	0.002	0.03
3.97596	14.355	8	0.012	0.03012
3.99495	14.4689	8	0.004	0.03016
4.01492	14.5753	9	0.015	0.03031
4.02733	14.6869	9	0.003	0.03034
4.0493	14.7933	9	0.002	0.03036
4.07484	14.9029	9	0.01	0.03046
4.0871	15.0214	9	0.001	0.03047
4.10108	15.1223	9	0.024	0.03071
4.11979	15.223	9	0.006	0.03077
4.14418	15.3389	9	0.012	0.03089
4.15614	15.4433	9	0.018	0.03107
4.17763	15.5621	9	0.002	0.03109
4.20005	15.6802	9	0.002	0.03111
4.22063	15.7927	9	0.001	0.03112
4.23521	15.9116	9	0.015	0.03127
4.25559	16.0266	9	0.013	0.0314
4.27382	16.1343	9	0.008	0.03148
4.28949	16.2472	9	0.012	0.0316
4.31263	16.3699	9	0.003	0.03163
4.33142	16.4786	9	0.027	0.0319
4.34861	16.5936	9	0.039	0.03229
4.36886	16.7116	9	0.008	0.03237
4.3872	16.823	9	0.007	0.03244
4.40275	16.9468	9	0.011	0.03255
4.42098	17.0673	9	0.003	0.03258
4.44285	17.1843	9	0.011	0.03269
4.45913	17.3041	9	0.009	0.03278
4.47816	17.418	9	0.01	0.03288
4.49694	17.5425	9	0.08	0.03368
4.52053	17.6663	9	0.074	0.03442
4.53731	17.7813	10	0.001	0.03443
4.55511	17.9052	10	0.053	0.03496
4.57279	18.0177	10	0.001	0.03497
4.58753	18.1377	10	0.001	0.03498
4.609	18.2655	10	0.002	0.035
4.62643	18.3801	10	0.017	0.03517
4.6508	18.5025	10	0.001	0.03518
4.6697	18.6257	10	0.026	0.03544
4.68978	18.7494	10	0.031	0.03575
4.70408	18.8744	10	0.004	0.03579
4.72405	19.0077	10	0.008	0.03587
4.74428	19.1263	10	0.001	0.03588
4.75904	19.2547	10	0.022	0.0361
4.77588	19.3712	10	0.005	0.03615
4.7904	19.5	10	0.015	0.0363
4.81075	19.6246	10	0.05	0.0368
4.83686	19.7585	10	0.023	0.03703
4.85416	19.8864	10	0.133	0.03836
4.86858	20.0041	10	0.018	0.03854
4.88993	20.1311	10	0.005	0.03859
4.90641	20.2503	10	0.001	0.0386
4.92922	20.3762	10	0.007	0.03867
4.94326	20.5124	10	0.023	0.0389
4.96475	20.6412	10	0.001	0.03891
4.98528	20.769	10	0.114	0.04005
5.00264	20.9045	10	0.011	0.04016
5.02054	21.0211	10	0.018	0.04034
5.03374	21.1456	10	0.014	0.04048
5.05887	21.2714	10	0.002	0.0405
5.07854	21.403	10	0.116	0.04166
5.09877	21.5241	10	0.01	0.04176
5.11075	21.6629	10	0.017	0.04193
5.13147	21.7892	10	0.017	0.0421
5.15129	21.9274	10	0.021	0.04231
5.17147	22.05	10	0.021	0.04252
5.19107	22.1775	10	0.001	0.04253
5.21013	22.313	10	0.019	0.04272
5.22322	22.4466	10	0.011	0.04283
5.24737	22.5735	10	0.005	0.04288
5.26083	22.7051	10	0.009	0.04297
5.28145	22.8386	10	0.028	0.04325
5.30294	22.9726	10	0.013	0.04338
5.31565	23.1184	11	0.001	0.04339
5.33634	23.2517	11	0.013	0.04352
5.3585	23.3826	11	0.025	0.04377
5.37415	23.5203	11	0.003	0.0438
5.39019	23.657	11	0.009	0.04389
5.41419	23.7848	11	0.056	0.04445
5.42819	23.9159	11	0.007	0.04452
5.44742	24.0429	11	0.069	0.04521
5.46467	24.1805	11	0.091	0.04612
5.48692	24.3217	11	0.003	0.04615
5.50593	24.4535	11	0.005	0.0462
5.52408	24.5829	11	0.034	0.04654
5.54352	24.7165	11	0.017	0.04671
5.56106	24.8559	11	0.008	0.04679
5.57918	24.9835	11	0.002	0.04681
5.60297	25.1303	11	0.001	0.04682
5.611	25.2702	11	0.009	0.04691
5.63466	25.4094	11	0.016	0.04707
5.65482	25.5463	11	0.003	0.0471
5.67131	25.6793	11	0.002	0.04712
5.69602	25.8132	11	0.004	0.04716
5.71116	25.9453	11	0.016	0.04732
5.7271	26.0892	12	0.01	0.04742
5.74806	26.2194	12	0.004	0.04746
5.76486	26.3508	12	0.021	0.04767
5.78081	26.4907	12	0.012	0.04779
5.80332	26.6313	12	0.042	0.04821
5.82088	26.7642	12	0.002	0.04823
5.84047	26.9053	12	0.007	0.0483
5.8625	27.0437	12	0.006	0.04836
5.88098	27.1778	12	0.009	0.04845
5.89636	27.3107	12	0.011	0.04856
5.91715	27.4501	12	0.001	0.04857
5.93958	27.5842	12	0.013	0.0487
5.95067	27.7181	12	0.024	0.04894
5.97463	27.849	12	0.019	0.04913
5.98962	27.9933	12	0.003	0.04916
6.01235	28.1165	12	0.009	0.04925
6.02871	28.2653	12	0.012	0.04937
6.04516	28.3944	12	0.001	0.04938
6.0629	28.5419	12	0.001	0.04939
6.08356	28.6761	12	0.001	0.0494
6.1017	28.7901	13	0.007	0.04947
6.12337	28.9256	13	0.008	0.04955
6.14281	29.0584	13	0.006	0.04961
6.15948	29.1909	13	0.004	0.04965
6.17897	29.3245	13	0.022	0.04987
6.19445	29.4565	13	0.001	0.04988
6.21878	29.5904	13	0.012	0.05
6.23716	29.7179	13	0.005	0.05005
6.25368	29.8381	13	0.012	0.05017
6.26694	29.942	13	0.002	0.05019
6.28718	30.0153	13	0.001	0.0502
6.31197	29.5489	13	0.018	0.05038
6.32565	29.0855	13	0.006	0.05044
6.34637	29.0841	13	0.015	0.05059
6.36332	29.1217	13	0.018	0.05077
6.3821	29.1899	14	0.048	0.05125
6.40428	29.2024	14	0.014	0.05139
6.42516	29.2438	14	0.003	0.05142
6.44059	29.2112	14	0.002	0.05144
6.45858	29.154	14	0.012	0.05156
6.47913	29.1924	14	0.001	0.05157
6.49613	29.2661	14	0.003	0.0516
6.51249	29.3589	14	0.009	0.05169
6.53151	29.4572	14	0.179	0.05348
6.55074	29.5582	14	0.014	0.05362
6.56812	29.6495	14	0.009	0.05371
6.58681	29.7525	14	0.005	0.05376
6.61021	29.8583	14	0.009	0.05385
6.62766	29.9689	14	0.023	0.05408
6.64499	30.0536	14	0.007	0.05415
6.66262	30.1412	14	0.012	0.05427
6.68593	30.227	14	0.037	0.05464
6.7021	30.3123	14	0.002	0.05466
6.71781	30.3929	14	0.007	0.05473
6.73511	30.3899	14	0.015	0.05488
6.75975	30.3415	14	0.001	0.05489
6.77381	30.3481	14	0.008	0.05497
6.79384	30.387	14	0.045	0.05542
6.81205	30.4339	14	0.006	0.05548
6.83161	30.3354	14	0.004	0.05552
6.85225	30.2967	14	0.06	0.05612
6.87128	30.285	14	0.002	0.05614
6.88856	30.2369	15	0.031	0.05645
6.90609	30.1062	15	0.045	0.0569
6.92526	29.9808	15	0.005	0.05695
6.94273	30.0647	15	0.001	0.05696
6.95601	29.972	15	0.003	0.05699
6.97835	30.0747	15	0.062	0.05761
6.99714	30.1066	15	0.001	0.05762
7.02366	30.2303	15	0.013	0.05775
7.03721	30.3779	15	0.033	0.05808
7.04736	30.5306	15	0.001	0.05809
7.07104	30.6837	15	0.004	0.05813
7.08804	30.8495	15	0.07	0.05883
7.11597	31.005	15	0.034	0.05917
7.12762	31.1626	15	0.139	0.06056
7.15243	31.3131	15	0.001	0.06057
7.16973	31.4717	15	0.001	0.06058
7.18775	31.6202	15	0.014	0.06072
7.20747	31.7779	15	0.014	0.06086
7.22408	31.925	15	0.001	0.06087
7.24031	32.0737	15	0.002	0.06089
7.26443	32.2179	15	0.016	0.06105
7.27929	32.3441	15	0.022	0.06127
7.29574	32.4671	15	0.004	0.06131
7.31753	32.5847	15	0.011	0.06142
7.33861	32.6754	15	0.008	0.0615
7.35189	32.7746	15	0.006	0.06156
7.36965	32.8918	15	0.019	0.06175
7.3963	33.0183	15	0.004	0.06179
7.40945	33.1448	15	0.004	0.06183
7.42922	33.2737	15	0.015	0.06198
7.44865	33.4011	15	0.004	0.06202
7.46814	33.5102	15	0.001	0.06203
7.48338	33.5372	15	0.001	0.06204
7.503	33.6388	15	0.017	0.06221
7.52068	33.7665	15	0.009	0.0623
7.53796	33.8546	16	0.017	0.06247
7.56147	33.3665	16	0.028	0.06275
7.57976	33.4135	16	0.007	0.06282
7.60105	33.5052	16	0.013	0.06295
7.61433	33.6167	16	0.003	0.06298
7.63599	33.579	16	0.02	0.06318
7.6513	33.5576	16	0.022	0.0634
7.67402	33.5937	16	0.039	0.06379
7.68961	33.5699	16	0.004	0.06383
7.7097	33.4379	16	0.01	0.06393
7.72672	33.5045	16	0.005	0.06398
7.74899	33.5604	16	0.009	0.06407
7.76752	33.6018	16	0.002	0.06409
7.78204	33.6756	16	0.004	0.06413
7.80505	33.7047	16	0.036	0.06449
7.82093	33.7718	16	0.022	0.06471
7.84101	33.8301	16	0.012	0.06483
7.85497	33.8853	16	0.045	0.06528
7.87172	33.9414	16	0.006	0.06534
7.89514	32.6989	16	0.042	0.06576
7.91422	32.4246	16	0.029	0.06605
7.93399	32.1149	16	0.012	0.06617
7.95253	32.0794	16	0.003	0.0662
7.97026	32.0864	16	0.01	0.0663
7.99057	32.0572	16	0.007	0.06637
8.00852	32.0836	16	0.027	0.06664
8.02489	32.1414	16	0.001	0.06665
8.04314	32.1751	16	0.014	0.06679
8.06701	32.0516	17	0.001	0.0668
8.08099	32.054	17	0.002	0.06682
8.10165	32.0641	17	0.01	0.06692
8.12151	31.976	17	0.001	0.06693
8.1387	31.6489	17	0.015	0.06708
8.16268	20.4991	17	0.014	0.06722
8.17039	20.1668	17	0.002	0.06724
8.19478	20.1681	17	0.005	0.06729
8.21021	20.1858	17	0.001	0.0673
8.22797	20.2167	17	0.012	0.06742
8.24661	20.2353	17	0.007	0.06749
--	--	17	0.014	0.06763
--	--	17	0.021	0.06784
--	--	17	0.01	0.06794
--	--	17	0.002	0.06796
--	--	17	0.003	0.06799
--	--	17	0.021	0.0682
--	--	17	0.037	0.06857
--	--	17	0.001	0.06858
--	--	17	0.024	0.06882
--	--	17	0.003	0.06885
--	--	17	0.011	0.06896
--	--	17	0.005	0.06901
--	--	17	0.02	0.06921
--	--	17	0.001	0.06922
--	--	17	0.005	0.06927
--	--	17	0.005	0.06932
--	--	17	0.011	0.06943
--	--	17	0.002	0.06945
--	--	17	0.019	0.06964
--	--	18	0.009	0.06973
--	--	18	0.008	0.06981
--	--	18	0.003	0.06984
--	--	18	0.003	0.06987
--	--	18	0.02	0.07007
--	--	18	0.004	0.07011
--	--	18	0.024	0.07035
--	--	18	0.003	0.07038
--	--	18	0.006	0.07044
--	--	18	0.001	0.07045
--	--	18	0.014	0.07059
--	--	18	0.004	0.07063
--	--	18	0.001	0.07064
--	--	18	0.013	0.07077
--	--	18	0.034	0.07111
--	--	18	0.002	0.07113
--	--	18	0.004	0.07117
--	--	18	0.008	0.07125
--	--	19	0.001	0.07126
--	--	19	0.001	0.07127
--	--	19	0.002	0.07129
--	--	19	0.001	0.0713
--	--	19	0.002	0.07132
--	--	19	0.002	0.07134
--	--	19	0.004	0.07138
--	--	19	0.002	0.0714
--	--	19	0.002	0.07142
--	--	19	0.009	0.07151
--	--	19	0.008	0.07159
--	--	19	0.004	0.07163
--	--	19	0.002	0.07165
--	--	19	0.005	0.0717
--	--	19	0.002	0.07172
--	--	19	0.008	0.0718
--	--	19	0.007	0.07187
--	--	19	0.001	0.07188
--	--	19	0.001	0.07189
--	--	19	0.074	0.07263
--	--	19	0.008	0.07271
--	--	19	0.004	0.07275
--	--	19	0.005	0.0728
--	--	19	0.013	0.07293
--	--	19	0.01	0.07303
--	--	19	0.004	0.07307
--	--	19	0.009	0.07316
--	--	19	0.002	0.07318
--	--	19	0.002	0.0732
--	--	19	0.001	0.07321
--	--	19	0.007	0.07328
--	--	19	0.006	0.07334
--	--	19	0.003	0.07337
--	--	20	0.001	0.07338
--	--	20	0.001	0.07339
--	--	20	0.011	0.0735
--	--	20	0.012	0.07362
--	--	20	0.003	0.07365
--	--	20	0.004	0.07369
--	--	20	0.009	0.07378
--	--	20	0.053	0.07431
--	--	20	0.018	0.07449
--	--	20	0.001	0.0745
--	--	20	0.002	0.07452
--	--	20	0.002	0.07454
--	--	20	0.004	0.07458
--	--	20	0.01	0.07468
--	--	20	0.013	0.07481
--	--	20	0.012	0.07493
--	--	20	0.004	0.07497
--	--	20	0.01	0.07507
--	--	20	0.001	0.07508
--	--	20	0.001	0.07509
--	--	20	0.004	0.07513
--	--	20	0.001	0.07514
--	--	20	0.007	0.07521
--	--	20	0.012	0.07533
--	--	20	0.002	0.07535
--	--	20	0.019	0.07554
--	--	20	0.002	0.07556
--	--	20	0.005	0.07561
--	--	21	0.019	0.0758
--	--	21	0.001	0.07581
--	--	21	0.035	0.07616
--	--	21	0.001	0.07617
--	--	21	0.004	0.07621
--	--	21	0.003	0.07624
--	--	21	0.001	0.07625
--	--	21	0.019	0.07644
--	--	21	0.018	0.07662
--	--	21	0.002	0.07664
--	--	21	0.004	0.07668
--	--	21	0.033	0.07701
--	--	21	0.002	0.07703
--	--	21	0.036	0.07739
--	--	21	0.012	0.07751
--	--	21	0.003	0.07754
--	--	21	0.003	0.07757
--	--	21	0.01	0.07767
--	--	21	0.01	0.07777
--	--	21	0.003	0.0778
--	--	21	0.004	0.07784
--	--	21	0.045	0.07829
--	--	21	0.008	0.07837
--	--	22	0.04	0.07877
--	--	22	0.006	0.07883
--	--	22	0.005	0.07888
--	--	22	0.005	0.07893
--	--	22	0.002	0.07895
--	--	22	0.011	0.07906
--	--	22	0.021	0.07927
--	--	22	0.005	0.07932
--	--	22	0.049	0.07981
--	--	22	0.002	0.07983
--	--	22	0.003	0.07986
--	--	22	0.009	0.07995
--	--	22	0.001	0.07996
--	--	22	0.018	0.08014
--	--	22	0.005	0.08019
--	--	22	0.001	0.0802
--	--	22	0.001	0.08021
--	--	22	0.017	0.08038
--	--	22	0.005	0.08043
--	--	22	0.01	0.08053
--	--	22	0.005	0.08058
--	--	23	0.002	0.0806
--	--	23	0.005	0.08065
--	--	23	0.031	0.08096
--	--	23	0.017	0.08113
--	--	23	0.016	0.08129
--	--	23	0.002	0.08131
--	--	23	0.004	0.08135
--	--	23	0.012	0.08147
--	--	23	0.001	0.08148
--	--	23	0.017	0.08165
--	--	23	0.009	0.08174
--	--	23	0.028	0.08202
--	--	23	0.002	0.08204
--	--	23	0.027	0.08231
--	--	23	0.005	0.08236
--	--	23	0.048	0.08284
--	--	23	0.002	0.08286
--	--	23	0.009	0.08295
--	--	23	0.018	0.08313
--	--	23	0.01	0.08323
--	--	23	0.007	0.0833
--	--	23	0.002	0.08332
--	--	23	0.017	0.08349
--	--	24	0.008	0.08357
--	--	24	0.019	0.08376
--	--	24	0.035	0.08411
		24	0.004	0.08415
		24	0.005	0.0842
		24	0.016	0.08436
		24	0.024	0.0846
		24	0.019	0.08479
		24	0.003	0.08482
		24	0.064	0.08546
		24	0.021	0.08567
		24	0.003	0.0857
		24	0.002	0.08572
		24	0.011	0.08583
		24	0.001	0.08584
		24	0.005	0.08589
		24	0.085	0.08674
		24	0.002	0.08676
		24	0.006	0.08682
		24	0.008	0.0869
		24	0.015	0.08705
		24	0.007	0.08712
		24	0.013	0.08725
		24	0.002	0.08727
		24	0.009	0.08736
		24	0.001	0.08737
		24	0.022	0.08759
		24	0.003	0.08762
		24	0.02	0.08782
		24	0.003	0.08785
		25	0.01	0.08795
		25	0.024	0.08819
		25	0.112	0.08931
		25	0.025	0.08956
		25	0.002	0.08958
		25	0.001	0.08959
		25	0.01	0.08969
		25	0.005	0.08974
		25	0.003	0.08977
		25	0.01	0.08987
		25	0.02	0.09007
		25	0.021	0.09028
		25	0.036	0.09064
		25	0.001	0.09065
		25	0.006	0.09071
		25	0.026	0.09097
		25	0.052	0.09149
		25	0.004	0.09153
		25	0.001	0.09154
		25	0.002	0.09156
		25	0.001	0.09157
		25	0.01	0.09167
		25	0.009	0.09176
		25	0.019	0.09195
		25	0.001	0.09196
		25	0.016	0.09212
		25	0.002	0.09214
		25	0.064	0.09278
		25	0.063	0.09341
		25	0.007	0.09348
		25	0.001	0.09349
		25	0.016	0.09365
		26	0.001	0.09366
		26	0.003	0.09369
		26	0.01	0.09379
		26	0.02	0.09399
		26	0.013	0.09412
		26	0.001	0.09413
		26	0.003	0.09416
		26	0.004	0.0942
		26	0.004	0.09424
		26	0.022	0.09446
		26	0.011	0.09457
		26	0.002	0.09459
		26	0.006	0.09465
		26	0.026	0.09491
		26	0.003	0.09494
		26	0.026	0.0952
		26	0.025	0.09545
		26	0.001	0.09546
		26	0.01	0.09556
		26	0.011	0.09567
		26	0.001	0.09568
		26	0.006	0.09574
		26	0.05	0.09624
		26	0.028	0.09652
		26	0.001	0.09653
		26	0.009	0.09662
		26	0.003	0.09665
		26	0.045	0.0971
		26	0.001	0.09711
		27	0.022	0.09733
		27	0.002	0.09735
		27	0.002	0.09737
		27	0.001	0.09738
		27	0.001	0.09739
		27	0.001	0.0974
		27	0.012	0.09752
		27	0.009	0.09761
		27	0.004	0.09765
		27	0.003	0.09768
		27	0.028	0.09796
		27	0.015	0.09811
		27	0.039	0.0985
		27	0.008	0.09858
		27	0.041	0.09899
		27	0.017	0.09916
		27	0.001	0.09917
		27	0.003	0.0992
		27	0.014	0.09934
		27	0.017	0.09951
		27	0.006	0.09957
		27	0.003	0.0996
		27	0.024	0.09984
		27	0.001	0.09985
		27	0.004	0.09989
		27	0.011	0.1
		27	0.035	0.10035
		27	0.001	0.10036
		28	0.002	0.10038
		28	0.002	0.1004
		28	0.003	0.10043
		28	0.003	0.10046
		28	0.015	0.10061
		28	0.004	0.10065
		28	0.017	0.10082
		28	0.001	0.10083
		28	0.014	0.10097
		28	0.001	0.10098
		28	0.001	0.10099
		28	0.005	0.10104
		28	0.008	0.10112
		28	0.001	0.10113
		28	0.003	0.10116
		28	0.035	0.10151
		28	0.035	0.10186
		28	0.001	0.10187
		28	0.004	0.10191
		28	0.001	0.10192
		28	0.003	0.10195
		29	0.002	0.10197
		29	0.002	0.10199
		29	0.037	0.10236
		29	0.095	0.10331
		29	0.003	0.10334
		29	0.003	0.10337
		29	0.063	0.104
		29	0.001	0.10401
		29	0.02	0.10421
		29	0.004	0.10425
		29	0.035	0.1046
		29	0.005	0.10465
		29	0.009	0.10474
		29	0.01	0.10484
		29	0.001	0.10485
		29	0.025	0.1051
		29	0.006	0.10516
		29	0.006	0.10522
		29	0.009	0.10531
		29	0.004	0.10535
		29	0.006	0.10541
		29	0.002	0.10543
		29	0.002	0.10545
		29	0.007	0.10552
		29	0.006	0.10558
		29	0.036	0.10594
		29	0.005	0.10599
		29	0.005	0.10604
		29	0.001	0.10605
		29	0.028	0.10633
		29	0.011	0.10644
		29	0.015	0.10659
		30	0.003	0.10662
		30	0.023	0.10685
		30	0.001	0.10686
		30	0.003	0.10689
		30	0.011	0.107
		30	0.001	0.10701
		30	0.01	0.10711
		30	0.024	0.10735
		30	0.018	0.10753
		30	0.008	0.10761
		30	0.001	0.10762
		30	0.001	0.10763
		30	0.005	0.10768
		30	0.031	0.10799
		30	0.026	0.10825
		30	0.012	0.10837
		30	0.001	0.10838
		30	0.004	0.10842
		30	0.003	0.10845
		30	0.008	0.10853
		30	0.037	0.1089
		30	0.009	0.10899
		30	0.006	0.10905
		30	0.056	0.10961
		30	0.001	0.10962
		30	0.007	0.10969
		30	0.01	0.10979
		30	0.097	0.11076
		30	0.005	0.11081
		30	0.106	0.11187
		30	0.054	0.11241
		30	0.006	0.11247
		31	0.028	0.11275
		31	0.005	0.1128
		31	0.004	0.11284
		31	0.038	0.11322
		31	0.032	0.11354
		31	0.011	0.11365
		31	0.016	0.11381
		31	0.001	0.11382
		31	0.006	0.11388
		31	0.019	0.11407
		31	0.011	0.11418
		31	0.001	0.11419
		31	0.01	0.11429
		31	0.01	0.11439
		31	0.041	0.1148
		31	0.001	0.11481
		31	0.007	0.11488
		31	0.005	0.11493
		31	0.002	0.11495
		31	0.012	0.11507
		31	0.001	0.11508
		31	0.007	0.11515
		31	0.022	0.11537
		31	0.018	0.11555
		31	0.003	0.11558
		31	0.019	0.11577
		31	0.002	0.11579
		31	0.01	0.11589
		31	0.028	0.11617
		31	0.04	0.11657
		31	0.002	0.11659
		31	0.002	0.11661
		31	0.01	0.11671
		31	0.049	0.1172
		31	0.007	0.11727
		31	0.01	0.11737
		31	0.001	0.11738
		32	0.014	0.11752
		32	0.001	0.11753
		32	0.007	0.1176
		32	0.001	0.11761
		32	0.005	0.11766
		32	0.014	0.1178
		32	0.007	0.11787
		32	0.002	0.11789
		32	0.004	0.11793
		32	0.059	0.11852
		32	0.019	0.11871
		32	0.064	0.11935
		32	0.007	0.11942
		32	0.001	0.11943
		32	0.08	0.12023
		32	0.002	0.12025
		32	0.003	0.12028
		32	0.01	0.12038
		32	0.004	0.12042
		32	0.001	0.12043
		32	0.013	0.12056
		32	0.021	0.12077
		32	0.008	0.12085
		32	0.009	0.12094
		32	0.002	0.12096
		32	0.028	0.12124
		32	0.001	0.12125
		32	0.007	0.12132
		32	0.004	0.12136
		32	0.056	0.12192
		32	0.035	0.12227
		32	0.003	0.1223
		32	0.008	0.12238
		33	0.003	0.12241
		33	0.01	0.12251
		33	0.023	0.12274
		33	0.001	0.12275
		33	0.028	0.12303
		33	0.004	0.12307
		33	0.002	0.12309
		33	0.003	0.12312
		33	0.088	0.124
		33	0.004	0.12404
		33	0.02	0.12424
		33	0.006	0.1243
		33	0.011	0.12441
		33	0.026	0.12467
		33	0.003	0.1247
		33	0.04	0.1251
		33	0.001	0.12511
		33	0.012	0.12523
		33	0.023	0.12546
		33	0.004	0.1255
		33	0.023	0.12573
		33	0.001	0.12574
		33	0.009	0.12583
		33	0.048	0.12631
		33	0.011	0.12642
		33	0.019	0.12661
		33	0.06	0.12721
		33	0.021	0.12742
		34	0.001	0.12743
		34	0.004	0.12747
		34	0.007	0.12754
		34	0.001	0.12755
		34	0.003	0.12758
		34	0.001	0.12759
		34	0.006	0.12765
		34	0.023	0.12788
		34	0.075	0.12863
		34	0.011	0.12874
		34	0.027	0.12901
		34	0.024	0.12925
		34	0.003	0.12928
		34	0.003	0.12931
		34	0.042	0.12973
		34	0.015	0.12988
		34	0.027	0.13015
		34	0.012	0.13027
		34	0.012	0.13039
		34	0.02	0.13059
		34	0.007	0.13066
		34	0.005	0.13071
		34	0.019	0.1309
		34	0.006	0.13096
		34	0.005	0.13101
		34	0.01	0.13111
		34	0.005	0.13116
		34	0.042	0.13158
		34	0.003	0.13161
		34	0.004	0.13165
		34	0.003	0.13168
		34	0.026	0.13194
		34	0.001	0.13195
		34	0.001	0.13196
		35	0.032	0.13228
		35	0.002	0.1323
		35	0.016	0.13246
		35	0.009	0.13255
		35	0.042	0.13297
		35	0.008	0.13305
		35	0.006	0.13311
		35	0.001	0.13312
		35	0.001	0.13313
		35	0.005	0.13318
		35	0.004	0.13322
		35	0.001	0.13323
		35	0.003	0.13326
		35	0.002	0.13328
		35	0.033	0.13361
		35	0.019	0.1338
		35	0.046	0.13426
		35	0.008	0.13434
		36	0.001	0.13435
		36	0.004	0.13439
		36	0.033	0.13472
		36	0.033	0.13505
		36	0.001	0.13506
		36	0.039	0.13545
		36	0.002	0.13547
		36	0.02	0.13567
		36	0.001	0.13568
		36	0.001	0.13569
		36	0.03	0.13599
		36	0.001	0.136
		36	0.013	0.13613
		36	0.002	0.13615
		36	0.01	0.13625
		36	0.033	0.13658
		36	0.069	0.13727
		36	0.029	0.13756
		36	0.005	0.13761
		36	0.003	0.13764
		36	0.001	0.13765
		36	0.001	0.13766
		37	0.013	0.13779
		37	0.004	0.13783
		37	0.001	0.13784
		37	0.008	0.13792
		37	0.009	0.13801
		37	0.005	0.13806
		37	0.023	0.13829
		37	0.004	0.13833
		37	0.01	0.13843
		37	0.017	0.1386
		37	0.015	0.13875
		37	0.003	0.13878
		37	0.01	0.13888
		37	0.001	0.13889
		37	0.001	0.1389
		37	0.001	0.13891
		37	0.002	0.13893
		37	0.047	0.1394
		37	0.006	0.13946
		37	0.049	0.13995
		37	0.007	0.14002
		37	0.004	0.14006
		37	0.033	0.14039
		37	0.003	0.14042
		37	0.002	0.14044
		37	0.001	0.14045
		37	0.008	0.14053
		37	0.016	0.14069
		37	0.006	0.14075
		37	0.003	0.14078
		37	0.011	0.14089
		37	0.002	0.14091
		38	0.005	0.14096
		38	0.001	0.14097
		38	0.001	0.14098
		38	0.013	0.14111
		38	0.019	0.1413
		38	0.051	0.14181
		38	0.022	0.14203
		38	0.001	0.14204
		38	0.002	0.14206
		38	0.004	0.1421
		38	0.003	0.14213
		38	0.003	0.14216
		38	0.001	0.14217
		38	0.01	0.14227
		38	0.013	0.1424
		38	0.01	0.1425
		38	0.017	0.14267
		38	0.019	0.14286
		38	0.002	0.14288
		38	0.003	0.14291
		38	0.014	0.14305
		38	0.003	0.14308
		38	0.003	0.14311
		38	0.001	0.14312
		38	0.011	0.14323
		38	0.001	0.14324
		38	0.002	0.14326
		38	0.004	0.1433
		38	0.002	0.14332
		38	0.034	0.14366
		38	0.004	0.1437
		38	0.007	0.14377
		39	0.012	0.14389
		39	0.01	0.14399
		39	0.001	0.144
		39	0.011	0.14411
		39	0.013	0.14424
		39	0.015	0.14439
		39	0.001	0.1444
		39	0.01	0.1445
		39	0.002	0.14452
		39	0.001	0.14453
		39	0.005	0.14458
		39	0.007	0.14465
		39	0.001	0.14466
		39	0.002	0.14468
		39	0.002	0.1447
		39	0.007	0.14477
		39	0.008	0.14485
		39	0.01	0.14495
		39	0.001	0.14496
		39	0.001	0.14497
		40	0.025	0.14522
		40	0.029	0.14551
		40	0.002	0.14553
		40	0.027	0.1458
		40	0.043	0.14623
		40	0.035	0.14658
		40	0.006	0.14664
		40	0.033	0.14697
		40	0.021	0.14718
		40	0.012	0.1473
		40	0.003	0.14733
		40	0.017	0.1475
		40	0.001	0.14751
		40	0.006	0.14757
		40	0.031	0.14788
		40	0.003	0.14791
		40	0.003	0.14794
		40	0.005	0.14799
		40	0.005	0.14804
		40	0.001	0.14805
		40	0.021	0.14826
		40	0.007	0.14833
		40	0.004	0.14837
		40	0.015	0.14852
		40	0.001	0.14853
		41	0.002	0.14855
		41	0.001	0.14856
		41	0.001	0.14857
		41	0.037	0.14894
		41	0.007	0.14901
		41	0.008	0.14909
		41	0.004	0.14913
		41	0.008	0.14921
		41	0.003	0.14924
		41	0.002	0.14926
		41	0.008	0.14934
		41	0.018	0.14952
		41	0.004	0.14956
		41	0.001	0.14957
		41	0.036	0.14993
		41	0.006	0.14999
		41	0.001	0.15
		41	0.009	0.15009
		41	0.025	0.15034
		41	0.029	0.15063
		41	0.023	0.15086
		41	0.037	0.15123
		41	0.024	0.15147
		41	0.012	0.15159
		41	0.002	0.15161
		41	0.013	0.15174
		42	0.001	0.15175
		42	0.008	0.15183
		42	0.003	0.15186
		42	0.054	0.1524
		42	0.001	0.15241
		42	0.005	0.15246
		42	0.001	0.15247
		42	0.001	0.15248
		42	0.022	0.1527
		42	0.001	0.15271
		42	0.001	0.15272
		42	0.007	0.15279
		42	0.001	0.1528
		42	0.011	0.15291
		42	0.007	0.15298
		42	0.021	0.15319
		42	0.035	0.15354
		42	0.018	0.15372
		42	0.035	0.15407
		42	0.013	0.1542
		42	0.006	0.15426
		42	0.008	0.15434
		42	0.009	0.15443
		42	0.002	0.15445
		42	0.036	0.15481
		42	0.007	0.15488
		42	0.003	0.15491
		43	0.031	0.15522
		43	0.051	0.15573
		43	0.006	0.15579
		43	0.009	0.15588
		43	0.01	0.15598
		43	0.007	0.15605
		43	0.029	0.15634
		43	0.007	0.15641
		43	0.006	0.15647
		43	0.001	0.15648
		43	0.004	0.15652
		43	0.022	0.15674
		43	0.001	0.15675
		43	0.016	0.15691
		43	0.003	0.15694
		43	0.032	0.15726
		43	0.018	0.15744
		43	0.001	0.15745
		43	0.006	0.15751
		43	0.001	0.15752
		43	0.026	0.15778
		43	0.15	0.15928
		43	0.013	0.15941
		43	0.001	0.15942
		43	0.01	0.15952
		43	0.003	0.15955
		44	0.001	0.15956
		44	0.001	0.15957
		44	0.028	0.15985
		44	0.008	0.15993
		44	0.002	0.15995
		44	0.019	0.16014
		44	0.009	0.16023
		44	0.003	0.16026
		44	0.003	0.16029
		44	0.017	0.16046
		44	0.015	0.16061
		44	0.014	0.16075
		44	0.021	0.16096
		44	0.061	0.16157
		44	0.002	0.16159
		44	0.025	0.16184
		44	0.001	0.16185
		44	0.002	0.16187
		44	0.034	0.16221
		44	0.002	0.16223
		44	0.002	0.16225
		44	0.061	0.16286
		44	0.001	0.16287
		44	0.013	0.163
		44	0.018	0.16318
		44	0.011	0.16329
		44	0.001	0.1633
		44	0.002	0.16332
		44	0.012	0.16344
		45	0.004	0.16348
		45	0.023	0.16371
		45	0.001	0.16372
		45	0.011	0.16383
		45	0.007	0.1639
		45	0.042	0.16432
		45	0.006	0.16438
		45	0.009	0.16447
		45	0.001	0.16448
		45	0.029	0.16477
		45	0.004	0.16481
		45	0.029	0.1651
		45	0.004	0.16514
		45	0.015	0.16529
		45	0.008	0.16537
		45	0.018	0.16555
		45	0.001	0.16556
		45	0.001	0.16557
		45	0.022	0.16579
		45	0.016	0.16595
		45	0.007	0.16602
		45	0.038	0.1664
		45	0.001	0.16641
		45	0.063	0.16704
		45	0.001	0.16705
		45	0.004	0.16709
		46	0.003	0.16712
		46	0.003	0.16715
		46	0.004	0.16719
		46	0.003	0.16722
		46	0.059	0.16781
		46	0.002	0.16783
		46	0.054	0.16837
		46	0.011	0.16848
		46	0.005	0.16853
		46	0.003	0.16856
		46	0.003	0.16859
		46	0.003	0.16862
		46	0.042	0.16904
		46	0.022	0.16926
		46	0.005	0.16931
		46	0.02	0.16951
		46	0.001	0.16952
		46	0.002	0.16954
		46	0.096	0.1705
		46	0.001	0.17051
		46	0.001	0.17052
		46	0.001	0.17053
		46	0.003	0.17056
		46	0.06	0.17116
		46	0.001	0.17117
		46	0.001	0.17118
		46	0.002	0.1712
		46	0.009	0.17129
		46	0.025	0.17154
		46	0.008	0.17162
		47	0.008	0.1717
		47	0.02	0.1719
		47	0.003	0.17193
		47	0.01	0.17203
		47	0.032	0.17235
		47	0.014	0.17249
		47	0.017	0.17266
		47	0.017	0.17283
		47	0.005	0.17288
		47	0.01	0.17298
		47	0.002	0.173
		47	0.135	0.17435
		47	0.039	0.17474
		47	0.016	0.1749
		47	0.017	0.17507
		47	0.069	0.17576
		47	0.109	0.17685
		47	0.001	0.17686
		47	0.004	0.1769
		47	0.001	0.17691
		47	0.008	0.17699
		47	0.001	0.177
		47	0.001	0.17701
		47	0.002	0.17703
		47	0.003	0.17706
		47	0.005	0.17711
		47	0.022	0.17733
		47	0.002	0.17735
		47	0.003	0.17738
		47	0.014	0.17752
		47	0.003	0.17755
		47	0.003	0.17758
		47	0.012	0.1777
		47	0.001	0.17771
		48	0.014	0.17785
		48	0.001	0.17786
		48	0.001	0.17787
		48	0.001	0.17788
		48	0.012	0.178
		48	0.002	0.17802
		48	0.025	0.17827
		48	0.007	0.17834
		48	0.004	0.17838
		48	0.001	0.17839
		48	0.013	0.17852
		48	0.021	0.17873
		48	0.002	0.17875
		48	0.022	0.17897
		48	0.004	0.17901
		48	0.025	0.17926
		48	0.071	0.17997
		48	0.007	0.18004
		48	0.001	0.18005
		48	0.014	0.18019
		48	0.002	0.18021
		48	0.021	0.18042
		48	0.006	0.18048
		48	0.002	0.1805
		48	0.003	0.18053
		48	0.001	0.18054
		48	0.027	0.18081
		48	0.007	0.18088
		48	0.015	0.18103
		48	0.034	0.18137
		48	0.003	0.1814
		48	0.003	0.18143
		48	0.002	0.18145
		48	0.014	0.18159
		49	0.023	0.18182
		49	0.005	0.18187
		49	0.016	0.18203
		49	0.001	0.18204
		49	0.008	0.18212
		49	0.001	0.18213
		49	0.006	0.18219
		49	0.002	0.18221
		49	0.001	0.18222
		49	0.023	0.18245
		49	0.003	0.18248
		49	0.015	0.18263
		49	0.003	0.18266
		49	0.001	0.18267
		49	0.024	0.18291
		49	0.035	0.18326
		49	0.003	0.18329
		49	0.01	0.18339
		49	0.002	0.18341
		49	0.001	0.18342
		49	0.001	0.18343
		49	0.008	0.18351
		49	0.001	0.18352
		49	0.002	0.18354
		49	0.003	0.18357
		49	0.014	0.18371
		49	0.001	0.18372
		49	0.004	0.18376
		49	0.014	0.1839
		49	0.003	0.18393
		49	0.001	0.18394
		50	0.001	0.18395
		50	0.067	0.18462
		50	0.002	0.18464
		50	0.001	0.18465
		50	0.012	0.18477
		50	0.032	0.18509
		50	0.003	0.18512
		50	0.01	0.18522
		50	0.001	0.18523
		50	0.019	0.18542
		50	0.009	0.18551
		50	0.012	0.18563
		50	0.01	0.18573
		50	0.026	0.18599
		50	0.004	0.18603
		50	0.001	0.18604
		50	0.004	0.18608
		50	0.063	0.18671
		50	0.031	0.18702
		50	0.002	0.18704
		50	0.004	0.18708
		50	0.001	0.18709
		50	0.052	0.18761
		50	0.043	0.18804
		50	0.003	0.18807
		50	0.001	0.18808
		50	0.022	0.1883
		50	0.001	0.18831
		50	0.012	0.18843
		50	0.005	0.18848
		50	0.001	0.18849
		50	0.003	0.18852
		50	0.056	0.18908
		50	0.002	0.1891
		50	0.025	0.18935
		50	0.013	0.18948
		50	0.008	0.18956
		50	0.001	0.18957
		50	0.002	0.18959
		51	0.004	0.18963
		51	0.001	0.18964
		51	0.024	0.18988
		51	0.003	0.18991
		51	0.001	0.18992
		51	0.014	0.19006
		51	0.007	0.19013
		51	0.005	0.19018
		51	0.003	0.19021
		51	0.015	0.19036
		51	0.003	0.19039
		51	0.022	0.19061
		51	0.013	0.19074
		51	0.001	0.19075
		51	0.001	0.19076
		51	0.033	0.19109
		51	0.033	0.19142
		51	0.021	0.19163
		51	0.002	0.19165
		51	0.025	0.1919
		51	0.003	0.19193
		51	0.027	0.1922
		51	0.001	0.19221
		51	0.016	0.19237
		51	0.01	0.19247
		51	0.007	0.19254
		51	0.016	0.1927
		51	0.022	0.19292
		51	0.057	0.19349
		51	0.001	0.1935
		51	0.014	0.19364
		51	0.1	0.19464
		51	0.001	0.19465
		51	0.004	0.19469
		51	0.003	0.19472
		51	0.031	0.19503
		51	0.002	0.19505
		51	0.002	0.19507
		51	0.002	0.19509
		51	0.004	0.19513
		51	0.024	0.19537
		51	0.002	0.19539
		52	0.014	0.19553
		52	0.001	0.19554
		52	0.001	0.19555
		52	0.064	0.19619
		52	0.002	0.19621
		52	0.108	0.19729
		52	0.064	0.19793
		52	0.006	0.19799
		52	0.002	0.19801
		52	0.014	0.19815
		52	0.01	0.19825
		52	0.001	0.19826
		52	0.011	0.19837
		52	0.001	0.19838
		52	0.003	0.19841
		52	0.005	0.19846
		52	0.013	0.19859
		52	0.025	0.19884
		52	0.006	0.1989
		52	0.015	0.19905
		52	0.002	0.19907
		52	0.025	0.19932
		52	0.035	0.19967
		52	0.001	0.19968
		52	0.032	0.2
		52	0.007	0.20007
		52	0.001	0.20008
		52	0.009	0.20017
		52	0.001	0.20018
		53	0.072	0.2009
		53	0.004	0.20094
		53	0.013	0.20107
		53	0.005	0.20112
		53	0.001	0.20113
		53	0.019	0.20132
		53	0.003	0.20135
		53	0.003	0.20138
		53	0.009	0.20147
		53	0.002	0.20149
		53	0.015	0.20164
		53	0.003	0.20167
		53	0.001	0.20168
		53	0.002	0.2017
		53	0.001	0.20171
		53	0.003	0.20174
		53	0.006	0.2018
		53	0.011	0.20191
		53	0.02	0.20211
		53	0.001	0.20212
		53	0.003	0.20215
		53	0.007	0.20222
		53	0.005	0.20227
		53	0.025	0.20252
		53	0.014	0.20266
		53	0.009	0.20275
		53	0.002	0.20277
		53	0.002	0.20279
		53	0.007	0.20286
		53	0.001	0.20287
		53	0.006	0.20293
		53	0.002	0.20295
		54	0.006	0.20301
		54	0.007	0.20308
		54	0.014	0.20322
		54	0.001	0.20323
		54	0.005	0.20328
		54	0.001	0.20329
		54	0.001	0.2033
		54	0.001	0.20331
		54	0.001	0.20332
		54	0.008	0.2034
		54	0.026	0.20366
		54	0.007	0.20373
		54	0.037	0.2041
		54	0.1	0.2051
		54	0.001	0.20511
		54	0.007	0.20518
		54	0.004	0.20522
		54	0.01	0.20532
		54	0.089	0.20621
		54	0.001	0.20622
		54	0.012	0.20634
		54	0.003	0.20637
		54	0.001	0.20638
		54	0.002	0.2064
		54	0.005	0.20645
		54	0.001	0.20646
		54	0.018	0.20664
		54	0.001	0.20665
		54	0.012	0.20677
		54	0.046	0.20723
		54	0.01	0.20733
		54	0.011	0.20744
		54	0.007	0.20751
		54	0.007	0.20758
		54	0.001	0.20759
		54	0.028	0.20787
		54	0.004	0.20791
		55	0.003	0.20794
		55	0.013	0.20807
		55	0.001	0.20808
		55	0.007	0.20815
		55	0.001	0.20816
		55	0.002	0.20818
		55	0.001	0.20819
		55	0.032	0.20851
		55	0.004	0.20855
		55	0.003	0.20858
		55	0.025	0.20883
		55	0.052	0.20935
		55	0.002	0.20937
		55	0.018	0.20955
		55	0.009	0.20964
		55	0.004	0.20968
		55	0.028	0.20996
		55	0.011	0.21007
		55	0.003	0.2101
		55	0.024	0.21034
		55	0.015	0.21049
		55	0.011	0.2106
		55	0.004	0.21064
		55	0.002	0.21066
		55	0.002	0.21068
		55	0.035	0.21103
		55	0.013	0.21116
		55	0.043	0.21159
		55	0.01	0.21169
		55	0.008	0.21177
		55	0.006	0.21183
		55	0.021	0.21204
		55	0.008	0.21212
		55	0.013	0.21225
		56	0.011	0.21236
		56	0.003	0.21239
		56	0.001	0.2124
		56	0.033	0.21273
		56	0.01	0.21283
		56	0.019	0.21302
		56	0.013	0.21315
		56	0.017	0.21332
		56	0.016	0.21348
		56	0.004	0.21352
		56	0.011	0.21363
		56	0.019	0.21382
		56	0.032	0.21414
		56	0.013	0.21427
		56	0.002	0.21429
		56	0.016	0.21445
		56	0.022	0.21467
		56	0.001	0.21468
		56	0.003	0.21471
		56	0.022	0.21493
		56	0.02	0.21513
		56	0.01	0.21523
		56	0.003	0.21526
		56	0.016	0.21542
		56	0.001	0.21543
		56	0.006	0.21549
		56	0.003	0.21552
		56	0.016	0.21568
		56	0.008	0.21576
		56	0.002	0.21578
		56	0.015	0.21593
		56	0.009	0.21602
		56	0.011	0.21613
		56	0.015	0.21628
		56	0.034	0.21662
		56	0.001	0.21663
		56	0.001	0.21664
		57	0.002	0.21666
		57	0.001	0.21667
		57	0.002	0.21669
		57	0.015	0.21684
		57	0.035	0.21719
		57	0.002	0.21721
		57	0.056	0.21777
		57	0.005	0.21782
		57	0.004	0.21786
		57	0.012	0.21798
		57	0.001	0.21799
		57	0.005	0.21804
		57	0.042	0.21846
		57	0.022	0.21868
		57	0.003	0.21871
		57	0.001	0.21872
		57	0.018	0.2189
		57	0.003	0.21893
		57	0.004	0.21897
		57	0.001	0.21898
		57	0.033	0.21931
		57	0.043	0.21974
		57	0.024	0.21998
		57	0.019	0.22017
		57	0.002	0.22019
		57	0.02	0.22039
		57	0.003	0.22042
		57	0.001	0.22043
		57	0.018	0.22061
		57	0.006	0.22067
		57	0.002	0.22069
		57	0.001	0.2207
		57	0.001	0.22071
		57	0.006	0.22077
		58	0.007	0.22084
		58	0.012	0.22096
		58	0.018	0.22114
		58	0.001	0.22115
		58	0.033	0.22148
		58	0.015	0.22163
		58	0.004	0.22167
		58	0.002	0.22169
		58	0.011	0.2218
		58	0.008	0.22188
		58	0.003	0.22191
		58	0.002	0.22193
		58	0.017	0.2221
		58	0.024	0.22234
		58	0.001	0.22235
		58	0.001	0.22236
		58	0.001	0.22237
		58	0.077	0.22314
		58	0.018	0.22332
		58	0.014	0.22346
		58	0.026	0.22372
		58	0.009	0.22381
		58	0.002	0.22383
		58	0.001	0.22384
		58	0.007	0.22391
		58	0.016	0.22407
		58	0.011	0.22418
		58	0.002	0.2242
		58	0.001	0.22421
		58	0.064	0.22485
		58	0.002	0.22487
		59	0.007	0.22494
		59	0.017	0.22511
		59	0.001	0.22512
		59	0.001	0.22513
		59	0.009	0.22522
		59	0.017	0.22539
		59	0.003	0.22542
		59	0.005	0.22547
		59	0.002	0.22549
		59	0.025	0.22574
		59	0.004	0.22578
		59	0.02	0.22598
		59	0.001	0.22599
		59	0.019	0.22618
		59	0.001	0.22619
		59	0.008	0.22627
		59	0.016	0.22643
		59	0.017	0.2266
		59	0.01	0.2267
		59	0.005	0.22675
		59	0.003	0.22678
		59	0.007	0.22685
		59	0.005	0.2269
		59	0.003	0.22693
		59	0.059	0.22752
		59	0.023	0.22775
		59	0.028	0.22803
		59	0.018	0.22821
		59	0.009	0.2283
		59	0.007	0.22837
		59	0.014	0.22851
		59	0.002	0.22853
		59	0.02	0.22873
		59	0.07	0.22943
		59	0.001	0.22944
		59	0.073	0.23017
		60	0.086	0.23103
		60	0.002	0.23105
		60	0.001	0.23106
		60	0.008	0.23114
		60	0.002	0.23116
		60	0.026	0.23142
		60	0.024	0.23166
		60	0.001	0.23167
		60	0.028	0.23195
		60	0.028	0.23223
		60	0.002	0.23225
		60	0.013	0.23238
		60	0.002	0.2324
		60	0.013	0.23253
		60	0.05	0.23303
		60	0.008	0.23311
		60	0.001	0.23312
		60	0.029	0.23341
		60	0.002	0.23343
		60	0.009	0.23352
		60	0.039	0.23391
		60	0.019	0.2341
		60	0.051	0.23461
		60	0.002	0.23463
		60	0.027	0.2349
		60	0.009	0.23499
		60	0.001	0.235
		61	0.011	0.23511
		61	0.001	0.23512
		61	0.001	0.23513
		61	0.002	0.23515
		61	0.009	0.23524
		61	0.03	0.23554
		61	0.001	0.23555
		61	0.051	0.23606
		61	0.01	0.23616
		61	0.008	0.23624
		61	0.022	0.23646
		61	0.021	0.23667
		61	0.001	0.23668
		61	0.05	0.23718
		61	0.011	0.23729
		61	0.002	0.23731
		61	0.021	0.23752
		61	0.033	0.23785
		61	0.022	0.23807
		61	0.017	0.23824
		61	0.001	0.23825
		61	0.001	0.23826
		61	0.018	0.23844
		61	0.016	0.2386
		61	0.125	0.23985
		61	0.001	0.23986
		61	0.002	0.23988
		62	0.003	0.23991
		62	0.001	0.23992
		62	0.009	0.24001
		62	0.005	0.24006
		62	0.034	0.2404
		62	0.013	0.24053
		62	0.003	0.24056
		62	0.058	0.24114
		62	0.017	0.24131
		62	0.001	0.24132
		62	0.029	0.24161
		62	0.006	0.24167
		62	0.001	0.24168
		62	0.01	0.24178
		62	0.001	0.24179
		62	0.003	0.24182
		62	0.001	0.24183
		62	0.037	0.2422
		62	0.017	0.24237
		62	0.017	0.24254
		62	0.013	0.24267
		62	0.003	0.2427
		62	0.004	0.24274
		62	0.005	0.24279
		62	0.045	0.24324
		62	0.002	0.24326
		62	0.013	0.24339
		62	0.013	0.24352
		62	0.001	0.24353
		62	0.007	0.2436
		62	0.026	0.24386
		62	0.004	0.2439
		62	0.005	0.24395
		62	0.064	0.24459
		62	0.005	0.24464
		62	0.006	0.2447
		62	0.01	0.2448
		62	0.004	0.24484
		62	0.013	0.24497
		62	0.01	0.24507
		62	0.011	0.24518
		63	0.018	0.24536
		63	0.02	0.24556
		63	0.004	0.2456
		63	0.003	0.24563
		63	0.007	0.2457
		63	0.015	0.24585
		63	0.001	0.24586
		63	0.013	0.24599
		63	0.103	0.24702
		63	0.001	0.24703
		63	0.004	0.24707
		63	0.005	0.24712
		63	0.001	0.24713
		63	0.038	0.24751
		63	0.001	0.24752
		63	0.015	0.24767
		63	0.001	0.24768
		63	0.017	0.24785
		63	0.005	0.2479
		63	0.004	0.24794
		63	0.022	0.24816
		63	0.021	0.24837
		63	0.028	0.24865
		63	0.001	0.24866
		63	0.004	0.2487
		63	0.01	0.2488
		63	0.011	0.24891
		63	0.007	0.24898
		63	0.068	0.24966
		63	0.001	0.24967
		63	0.001	0.24968
		63	0.001	0.24969
		63	0.001	0.2497
		63	0.005	0.24975
		63	0.004	0.24979
		63	0.096	0.25075
		63	0.001	0.25076
		63	0.002	0.25078
		63	0.001	0.25079
		63	0.002	0.25081
		64	0.001	0.25082
		64	0.001	0.25083
		64	0.032	0.25115
		64	0.049	0.25164
		64	0.002	0.25166
		64	0.002	0.25168
		64	0.004	0.25172
		64	0.003	0.25175
		64	0.022	0.25197
		64	0.04	0.25237
		64	0.005	0.25242
		64	0.02	0.25262
		64	0.003	0.25265
		64	0.002	0.25267
		64	0.013	0.2528
		64	0.008	0.25288
		64	0.003	0.25291
		64	0.013	0.25304
		64	0.017	0.25321
		64	0.02	0.25341
		64	0.033	0.25374
		64	0.011	0.25385
		64	0.003	0.25388
		64	0.003	0.25391
		64	0.007	0.25398
		65	0.02	0.25418
		65	0.091	0.25509
		65	0.008	0.25517
		65	0.001	0.25518
		65	0.009	0.25527
		65	0.024	0.25551
		65	0.001	0.25552
		65	0.004	0.25556
		65	0.02	0.25576
		65	0.035	0.25611
		65	0.01	0.25621
		65	0.076	0.25697
		65	0.042	0.25739
		65	0.03	0.25769
		65	0.025	0.25794
		65	0.018	0.25812
		65	0.019	0.25831
		65	0.028	0.25859
		65	0.001	0.2586
		65	0.001	0.25861
		65	0.001	0.25862
		65	0.015	0.25877
		65	0.001	0.25878
		65	0.008	0.25886
		65	0.002	0.25888
		65	0.001	0.25889
		65	0.001	0.2589
		65	0.017	0.25907
		65	0.018	0.25925
		65	0.003	0.25928
		65	0.001	0.25929
		65	0.039	0.25968
		65	0.001	0.25969
		65	0.055	0.26024
		65	0.004	0.26028
		65	0.013	0.26041
		65	0.003	0.26044
		66	0.001	0.26045
		66	0.011	0.26056
		66	0.001	0.26057
		66	0.022	0.26079
		66	0.019	0.26098
		66	0.01	0.26108
		66	0.001	0.26109
		66	0.01	0.26119
		66	0.007	0.26126
		66	0.009	0.26135
		66	0.023	0.26158
		66	0.029	0.26187
		66	0.001	0.26188
		66	0.003	0.26191
		66	0.005	0.26196
		66	0.002	0.26198
		66	0.017	0.26215
		66	0.001	0.26216
		66	0.007	0.26223
		66	0.049	0.26272
		66	0.002	0.26274
		66	0.009	0.26283
		66	0.003	0.26286
		66	0.012	0.26298
		66	0.013	0.26311
		66	0.009	0.2632
		66	0.018	0.26338
		66	0.041	0.26379
		67	0.004	0.26383
		67	0.002	0.26385
		67	0.01	0.26395
		67	0.006	0.26401
		67	0.019	0.2642
		67	0.02	0.2644
		67	0.003	0.26443
		67	0.117	0.2656
		67	0.033	0.26593
		67	0.001	0.26594
		67	0.08	0.26674
		67	0.011	0.26685
		67	0.003	0.26688
		67	0.008	0.26696
		67	0.002	0.26698
		67	0.001	0.26699
		67	0.006	0.26705
		67	0.01	0.26715
		67	0.018	0.26733
		67	0.013	0.26746
		67	0.002	0.26748
		67	0.012	0.2676
		67	0.011	0.26771
		67	0.02	0.26791
		67	0.013	0.26804
		67	0.004	0.26808
		67	0.03	0.26838
		67	0.004	0.26842
		67	0.001	0.26843
		67	0.004	0.26847
		67	0.001	0.26848
		67	0.025	0.26873
		67	0.001	0.26874
		67	0.001	0.26875
		67	0.021	0.26896
		67	0.001	0.26897
		67	0.009	0.26906
		67	0.015	0.26921
		68	0.019	0.2694
		68	0.001	0.26941
		68	0.001	0.26942
		68	0.002	0.26944
		68	0.008	0.26952
		68	0.003	0.26955
		68	0.017	0.26972
		68	0.002	0.26974
		68	0.002	0.26976
		68	0.043	0.27019
		68	0.004	0.27023
		68	0.001	0.27024
		68	0.005	0.27029
		68	0.004	0.27033
		68	0.011	0.27044
		68	0.009	0.27053
		68	0.014	0.27067
		68	0.001	0.27068
		68	0.007	0.27075
		68	0.014	0.27089
		68	0.035	0.27124
		68	0.003	0.27127
		68	0.048	0.27175
		69	0.002	0.27177
		69	0.023	0.272
		69	0.069	0.27269
		69	0.001	0.2727
		69	0.001	0.27271
		69	0.043	0.27314
		69	0.047	0.27361
		69	0.002	0.27363
[truncated: 36,341 more rows]

## Sheet: Fig 8
Unanchored	0	0	0	0
1#	-34.8327	-29.8804	-32.3565	3.5018
2#	-46.2668	-42.7836	-44.5252	2.46304
3#	40.7391	43.1471	41.9431	1.70271
4#	33.7877	38.6642	36.226	3.44826
5#	26.9272	28.9111	27.9191	1.40286
6#	-2.84719	-1.28729	-2.06724	1.10301
7#	-2.21112	-4.61911	-3.41511	1.70271
Unanchored	33.3	32.73	33.015	0.40305
1#	21.515	23.15	22.3325	1.15612
2#	17.74	18.89	18.315	0.81317
3#	46.465	47.26	46.8625	0.56215
4#	44.17	45.78	44.975	1.13844
5#	41.905	42.56	42.2325	0.46315
6#	32.075	32.59	32.3325	0.36416
7#	32.285	31.49	31.8875	0.56215

## Sheet: Fig14(A)
0	0.00161	0.04456	0.37512
0.0049	0.00514	0.06867	0.41843
0.0098	0.00893	0.08451	0.45607
0.0147	0.01277	0.10212	0.49801
0.0196	0.01659	0.12449	0.53491
0.0245	0.02041	0.14552	0.57037
0.0294	0.02421	0.16284	0.60128
0.0343	0.028	0.17795	0.62827
0.0392	0.03178	0.19771	0.65846
0.0441	0.03554	0.22199	0.68416
0.049	0.03929	0.23891	0.70956
0.0539	0.04302	0.25266	0.73975
0.0588	0.04673	0.27625	0.76702
0.0637	0.05043	0.29353	0.79368
0.0686	0.05414	0.31026	0.8216
0.0735	0.05786	0.33349	0.84988
0.0784	0.06157	0.3506	0.87968
0.0833	0.06528	0.36883	0.9076
0.0882	0.06898	0.38483	0.93656
0.0931	0.07268	0.40419	0.96246
0.098	0.07641	0.42429	0.99526
0.1029	0.08025	0.44007	1.02158
0.1078	0.08471	0.46497	1.05039
0.1127	0.09104	0.482	1.08083
0.1176	0.09994	0.49784	1.11115
0.1225	0.11028	0.52035	1.14234
0.1274	0.12097	0.53553	1.1709
0.1323	0.1317	0.56071	1.20052
0.1372	0.14243	0.57209	1.23297
0.1421	0.15318	0.59168	1.26422
0.147	0.16398	0.61293	1.29592
0.1519	0.17489	0.6356	1.32821
0.1568	0.18589	0.64878	1.35893
0.1617	0.19694	0.6716	1.39108
0.1666	0.20801	0.68794	1.42311
0.1715	0.21913	0.70429	1.45992
0.1764	0.2303	0.72636	1.48858
0.1813	0.24156	0.74232	1.52514
0.1862	0.25294	0.75883	1.55963
0.1911	0.26438	0.77967	1.59056
0.196	0.27583	0.80303	1.62453
0.2009	0.2873	0.81941	1.65776
0.2058	0.29882	0.83863	1.69435
0.2107	0.31038	0.85375	1.72282
0.2156	0.32203	0.87101	1.75786
0.2205	0.33397	0.89651	1.79472
0.2254	0.34679	0.91116	1.82699
0.2303	0.3612	0.93333	1.86421
0.2352	0.37731	0.95202	1.89682
0.2401	0.39446	0.96581	1.93286
0.245	0.41198	0.98408	1.96783
0.2499	0.42959	1.00573	2.00174
0.2548	0.44725	1.02373	2.0364
0.2597	0.46499	1.04469	2.07098
0.2646	0.48285	1.06825	2.10717
0.2695	0.50084	1.09014	2.14577
0.2744	0.51895	1.10201	2.18184
0.2793	0.53717	1.11527	2.21717
0.2842	0.55555	1.13694	2.25387
0.2891	0.57416	1.15392	2.29023
0.294	0.59308	1.17954	2.32879
0.2989	0.61226	1.19146	2.37105
0.3038	0.63153	1.21648	2.40265
0.3087	0.65076	1.23833	2.44259
0.3136	0.66997	1.25066	2.4808
0.3185	0.68919	1.27124	2.51583
0.3234	0.70848	1.28938	2.55589
0.3283	0.72788	1.30573	2.59562
0.3332	0.74745	1.32567	2.63603
0.3381	0.76743	1.3498	2.67416
0.343	0.78825	1.35846	2.717
0.3479	0.8103	1.38447	2.75324
0.3528	0.83354	1.40191	2.79636
0.3577	0.85759	1.42235	2.84162
0.3626	0.88198	1.4417	2.87401
0.3675	0.90651	1.46276	2.91689
0.3724	0.93113	1.47873	2.95756
0.3773	0.95589	1.49312	2.99708
0.3822	0.98081	1.51335	3.03931
0.3871	1.00591	1.53044	3.07871
0.392	1.03123	1.55042	3.124
0.3969	1.05682	1.56807	3.16825
0.4018	1.08274	1.58899	3.20868
0.4067	1.10901	1.61058	3.25229
0.4116	1.13567	1.62799	3.2934
0.4165	1.1626	1.64702	3.33932
0.4214	1.18964	1.66383	3.38021
0.4263	1.21668	1.68352	3.42808
0.4312	1.24367	1.70184	3.47089
0.4361	1.27066	1.71636	3.5173
0.441	1.29773	1.74254	3.55892
0.4459	1.32493	1.76136	3.59861
0.4508	1.35232	1.77487	3.65175
0.4557	1.38013	1.7981	3.69517
0.4606	1.40868	1.81409	3.73828
0.4655	1.43819	1.8316	3.78609
0.4704	1.46859	1.85264	3.82879
0.4753	1.49959	1.86953	3.87865
0.4802	1.53095	1.8877	3.92418
0.4851	1.56249	1.91011	3.97331
0.49	1.59258	1.92637	4.01622
0.4949	1.62094	1.94928	4.06873
0.4998	1.64933	1.96326	4.11334
0.5047	1.67818	1.98266	4.16002
0.5096	1.70758	1.99986	4.20971
0.5145	1.73762	2.0241	4.25576
0.5194	1.76819	2.04041	4.30992
0.5243	1.79898	2.05353	4.3543
0.5292	1.82978	2.07685	4.3999
0.5341	1.86059	2.09316	4.44765
0.539	1.89144	2.11363	4.50334
0.5439	1.92263	2.13285	4.55528
0.5488	1.95468	2.15403	4.60018
0.5537	1.98769	2.16923	4.65327
0.5586	2.02042	2.18731	4.69986
0.5635	2.05242	2.21137	4.7496
0.5684	2.08378	2.23193	4.80628
0.5733	2.11477	2.24842	4.85233
0.5782	2.14558	2.26811	4.91182
0.5831	2.17614	2.28307	4.95631
0.588	2.2063	2.30253	5.00887
0.5929	2.23621	2.32069	5.06227
0.5978	2.26658	2.34224	5.11445
0.6027	2.29726	2.35581	5.16575
0.6076	2.328	2.37415	5.2124
0.6125	2.35886	2.39835	5.26103
0.6174	2.3899	2.41652	5.30704
0.6223	2.42105	2.43419	5.3601
0.6272	2.45258	2.45711	5.40871
0.6321	2.48479	2.47603	5.46348
0.637	2.51719	2.49179	5.50878
0.6419	2.54929	2.51312	5.55884
0.6468	2.58095	2.53174	5.61107
0.6517	2.61226	2.54943	5.66081
0.6566	2.64331	2.5696	5.71024
0.6615	2.67413	2.58272	5.75364
0.6664	2.7047	2.60237	5.80517
0.6713	2.73501	2.62382	5.85061
0.6762	2.76515	2.64523	5.89562
0.6811	2.79553	2.66221	5.94657
0.686	2.82633	2.68254	5.99682
0.6909	2.85725	2.701	6.05814
0.6958	2.88822	2.71294	6.10971
0.7007	2.91931	2.73371	6.17899
0.7056	2.95061	2.75337	6.24204
0.7105	2.98222	2.77205	6.31774
0.7154	3.0143	2.787	6.38471
0.7203	3.04634	2.81495	6.4524
0.7252	3.07814	2.8299	6.51802
0.7301	3.10967	2.84699	6.5872
0.735	3.14094	2.86604	6.65658
0.7399	3.172	2.88147	6.72707
0.7448	3.20288	2.90166	6.79758
0.7497	3.23356	2.91855	6.86797
0.7546	3.26406	2.9465	6.94365
0.7595	3.29442	2.96609	7.01545
0.7644	3.32484	2.98042	7.08196
0.7693	3.35564	2.99753	7.15196
0.7742	3.38663	3.0133	7.22607
0.7791	3.41772	3.0358	7.2971
0.784	3.4489	3.0561	7.37188
0.7889	3.48027	3.07496	7.44818
0.7938	3.51194	3.08911	7.5174
0.7987	3.54376	3.10497	7.5955
0.8036	3.57548	3.12665	7.6687
0.8085	3.60705	3.14734	7.74783
0.8134	3.63845	3.16798	7.82171
0.8183	3.66969	3.18718	7.90118
0.8232	3.70078	3.20716	7.96861
0.8281	3.73172	3.2273	8.05092
0.833	3.7625	3.23791	8.12365
0.8379	3.79311	3.26036	8.19792
0.8428	3.82366	3.27982	8.27601
0.8477	3.85437	3.30012	8.36137
0.8526	3.88522	3.3169	8.43154
0.8575	3.91628	3.33949	8.51218
0.8624	3.94746	3.35392	8.59709
0.8673	3.97877	3.37205	8.67551
0.8722	4.01018	3.39536	8.75605
0.8771	4.04162	3.4059	8.84568
0.882	4.07311	3.4307	8.91932
0.8869	4.10456	3.44764	9.00366
0.8918	4.13592	3.46324	9.07658
0.8967	4.16719	3.48729	9.16174
0.9016	4.19837	3.50459	9.24118
0.9065	4.22944	3.52366	9.33148
0.9114	4.26041	3.54389	9.41397
0.9163	4.29125	3.56309	9.50044
0.9212	4.32198	3.58219	9.58995
0.9261	4.35295	3.59936	9.67034
0.931	4.38402	3.61839	9.76903
0.9359	4.41508	3.63354	9.85428
0.9408	4.44617	3.65718	9.94408
0.9457	4.47738	3.67377	10.0244
0.9506	4.50867	3.69029	10.1244
0.9555	4.53997	3.71008	10.1985
0.9604	4.57124	3.72861	10.3036
0.9653	4.60249	3.75197	10.3949
0.9702	4.63371	3.77147	10.4903
0.9751	4.66489	3.78071	10.5764
0.98	4.69604	3.80392	10.6666
0.9849	4.72715	3.82424	10.7636
0.9898	4.75817	3.84396	10.8571
0.9947	4.78908	3.86529	10.9572
0.9996	4.81998	3.88281	11.0463
1.0045	4.85114	3.89776	11.1352
1.0094	4.8824	3.915	11.2438
1.0143	4.91367	3.93517	11.3316
1.0192	4.94494	3.95552	11.4378
1.0241	4.97619	3.97402	11.5353
1.029	5.00737	3.991	11.6293
1.0339	5.03851	4.01641	11.7361
1.0388	5.06964	4.03264	11.8262
1.0437	5.10079	4.0505	11.9197
1.0486	5.13192	4.0705	12.0179
1.0535	5.16305	4.09162	12.1237
1.0584	5.19414	4.10428	12.2325
1.0633	5.2252	4.12103	12.3299
1.0682	5.2562	4.13993	12.4368
1.0731	5.28715	4.15951	12.5398
1.078	5.31814	4.18309	12.6413
1.0829	5.34936	4.19707	12.7398
1.0878	5.3806	4.21782	12.8391
1.0927	5.41185	4.23758	12.937
1.0976	5.4431	4.2545	13.0518
1.1025	5.47434	4.27795	13.1585
1.1074	5.50558	4.28949	13.2551
1.1123	5.53681	4.31221	13.3668
1.1172	5.56802	4.32852	13.4815
1.1221	5.59922	4.34931	13.5822
1.127	5.63037	4.37265	13.6926
1.1319	5.66145	4.38635	13.8006
1.1368	5.6925	4.40741	13.9055
1.1417	5.72352	4.42678	14.0085
1.1466	5.75453	4.44331	14.1232
1.1515	5.78552	4.46408	14.2353
1.1564	5.81654	4.47742	14.345
1.1613	5.84771	4.50444	14.4662
1.1662	5.87891	4.52	14.5683
1.1711	5.91012	4.53373	14.6721
1.176	5.94134	4.55788	14.7968
1.1809	5.97255	4.57303	14.9045
1.1858	6.00377	4.59482	15.0196
1.1907	6.03497	4.60902	15.1414
1.1956	6.06617	4.63766	15.2427
1.2005	6.09736	4.64871	15.357
1.2054	6.12854	4.6681	15.4855
1.2103	6.1597	4.68924	15.6022
1.2152	6.19084	4.7115	15.7188
1.2201	6.22195	4.72924	15.8269
1.225	6.253	4.74313	15.9471
1.2299	6.28403	4.7658	16.0741
1.2348	6.31505	4.78367	16.1863
1.2397	6.34616	4.80136	16.2974
1.2446	6.37732	4.81675	16.4238
1.2495	6.4085	4.83866	16.5399
1.2544	6.43969	4.86146	16.6638
1.2593	6.47088	4.87611	16.7738
1.2642	6.50206	4.89208	16.9047
1.2691	6.53325	4.91408	17.0266
1.274	6.56442	4.92759	17.1478
1.2789	6.59558	4.95793	17.2782
1.2838	6.62672	4.97138	17.3982
1.2887	6.65785	4.99002	17.5207
1.2936	6.68896	5.01006	17.6445
1.2985	6.72009	5.02475	17.7646
1.3034	6.75124	5.04624	17.8919
1.3083	6.78241	5.06589	18.0135
1.3132	6.81356	5.07824	18.1376
1.3181	6.84467	5.10256	18.2719
1.323	6.87577	5.11618	18.4026
1.3279	6.90691	5.13721	18.541
1.3328	6.93806	5.15411	18.6482
1.3377	6.96923	5.17783	18.7809
1.3426	7.00039	5.19315	18.913
1.3475	7.03155	5.21171	19.0409
1.3524	7.06271	5.22768	19.1651
1.3573	7.09385	5.25802	19.2996
1.3622	7.12498	5.26978	19.4216
1.3671	7.15609	5.29297	19.5605
1.372	7.1872	5.30926	19.6797
1.3769	7.21835	5.32723	19.8291
1.3818	7.24951	5.34337	19.9565
1.3867	7.28068	5.36132	20.081
1.3916	7.31185	5.38886	20.2207
1.3965	7.34302	5.402	20.3588
1.4014	7.3742	5.42592	20.4947
1.4063	7.40536	5.43562	20.6324
1.4112	7.43649	5.46324	20.7487
1.4161	7.46761	5.47895	20.9099
1.421	7.49874	5.4961	21.0218
1.4259	7.52987	5.51578	21.1724
1.4308	7.56101	5.53269	21.3205
1.4357	7.59214	5.54903	21.4395
1.4406	7.62326	5.57385	21.585
1.4455	7.65438	5.59396	21.7205
1.4504	7.68552	5.60598	21.8622
1.4553	7.71668	5.63057	21.9926
1.4602	7.74784	5.64882	22.1261
1.4651	7.77901	5.66511	22.2606
1.47	7.81018	5.68082	22.4171
1.4749	7.84134	5.70304	22.5452
1.4798	7.87251	5.72202	22.6727
1.4847	7.90367	5.73965	22.8211
1.4896	7.93482	5.75687	22.9527
1.4945	7.96598	5.7746	23.1003
1.4994	7.99713	5.79815	23.2478
1.5043	8.02826	5.81261	23.3906
1.5092	8.05938	5.83476	23.5261
1.5141	8.09049	5.85217	23.6749
1.519	8.12161	5.87293	23.8107
1.5239	8.15273	5.88947	23.9596
1.5288	8.18387	5.91173	24.1087
1.5337	8.21503	5.92897	24.2446
1.5386	8.24619	5.9421	24.4079
1.5435	8.27735	5.96201	24.5505
1.5484	8.30851	5.98366	24.6896
1.5533	8.33967	6.00523	24.8516
1.5582	8.37082	6.02236	24.9904
1.5631	8.40197	6.04245	25.1416
1.568	8.43312	6.05997	25.2856
1.5729	8.46428	6.07555	25.4331
1.5778	8.49543	6.09755	25.5777
1.5827	8.52658	6.118	25.7185
1.5876	8.55773	6.13705	25.8654
1.5925	8.58887	6.14929	26.019
1.5974	8.62001	6.17463	26.1848
1.6023	8.65112	6.19419	26.3242
1.6072	8.68225	6.21469	26.496
1.6121	8.71339	6.22621	26.6315
1.617	8.74454	6.24905	26.7717
1.6219	8.7757	6.26806	26.9165
1.6268	8.80685	6.28536	27.0731
1.6317	8.838	6.30758	27.2482
1.6366	8.86915	6.32021	27.3767
1.6415	8.9003	6.33967	27.5283
1.6464	8.93145	6.35626	27.6853
1.6513	8.96259	6.38416	27.8329
1.6562	8.99373	6.39677	27.9929
1.6611	9.02487	6.41452	28.1504
1.666	9.05602	6.43235	28.3074
1.6709	9.08717	6.45336	28.4643
1.6758	9.11832	6.47269	28.6123
1.6807	9.14948	6.4937	28.7695
1.6856	9.18063	6.50831	28.9167
1.6905	9.21177	6.5244	29.0811
1.6954	9.24291	6.54944	29.2428
1.7003	9.27405	6.5653	29.3929
1.7052	9.3052	6.58353	29.5411
1.7101	9.33634	6.60892	29.7104
1.715	9.36749	6.62583	29.8716
1.7199	9.39863	6.63934	30.0157
1.7248	9.42977	6.66095	30.174
1.7297	9.46092	6.67701	30.3358
1.7346	9.49205	6.69923	30.4938
1.7395	9.5232	6.71881	30.6554
1.7444	9.55436	6.73092	30.8057
1.7493	9.58551	6.75327	30.9722
1.7542	9.61666	6.77182	31.143
1.7591	9.64781	6.78854	31.293
1.764	9.67896	6.81216	31.4543
1.7689	9.71011	6.83235	31.6089
1.7738	9.74126	6.8464	31.7702
1.7787	9.77241	6.872	31.9287
1.7836	9.80356	6.88652	32.0754
1.7885	9.83469	6.90409	32.2515
1.7934	9.86583	6.92357	32.396
1.7983	9.89697	6.94464	32.5634
1.8032	9.92811	6.95893	32.722
1.8081	9.95925	6.97546	32.8867
1.813	9.9904	6.99843	33.0554
1.8179	10.0215	7.01756	33.2081
1.8228	10.0527	7.03946	33.3801
1.8277	10.0838	7.0537	33.5474
1.8326	10.115	7.07527	33.7184
1.8375	10.1461	7.08833	33.8834
1.8424	10.1773	7.113	34.0382
1.8473	10.2084	7.12871	34.2141
1.8522	10.2396	7.14853	34.3827
1.8571	10.2707	7.17071	34.5433
1.862	10.3019	7.18437	34.6975
1.8669	10.333	7.20309	34.8643
1.8718	10.3642	7.22828	35.0384
1.8767	10.3953	7.24406	35.2034
1.8816	10.4265	7.26253	35.3688
1.8865	10.4576	7.28127	35.5292
1.8914	10.4887	7.30347	35.7028
1.8963	10.5199	7.31566	35.8666
1.9012	10.551	7.33066	36.0231
1.9061	10.5822	7.35594	36.199
1.911	10.6133	7.37335	36.3533
1.9159	10.6445	7.39074	36.5341
1.9208	10.6756	7.40871	36.6952
1.9257	10.7067	7.43463	36.8615
1.9306	10.7379	7.44651	37.0339
1.9355	10.7691	7.46579	37.1938
1.9404	10.8003	7.48937	37.3563
1.9453	10.8313	7.50212	37.5404
1.9502	10.8625	7.5254	37.7131
1.9551	10.8937	7.5458	37.8775
1.96	10.9248	7.56052	38.0328
1.9649	10.9559	7.58108	38.2067
1.9698	10.9871	7.59765	38.3878
1.9747	11.0182	7.61788	38.5506
1.9796	11.0494	7.6373	38.7243
1.9845	11.0806	7.65669	38.8882
1.9894	11.1116	7.66971	39.0514
1.9943	11.1428	7.69334	39.239
1.9992	11.174	7.71338	39.4064
2.0041	11.2051	7.72868	39.5645
2.009	11.2363	7.75426	39.7472
2.0139	11.2674	7.77109	39.9144
2.0188	11.2985	7.78353	40.0889
2.0237	11.3297	7.80258	40.2681
2.0286	11.3609	7.82335	40.4337
2.0335	11.392	7.84522	40.6215
2.0384	11.4231	7.86045	40.7758
2.0433	11.4543	7.88203	40.9456
2.0482	11.4855	7.89887	41.1101
2.0531	11.5165	7.91672	41.2901
2.058	11.5477	7.9424	41.4457
2.0629	11.5789	7.95124	41.6376
2.0678	11.61	7.97606	41.7951
2.0727	11.6412	7.99459	41.9752
2.0776	11.6723	8.01304	42.1403
2.0825	11.7034	8.03105	42.305
2.0874	11.7346	8.04957	42.4774
2.0923	11.7658	8.06934	42.654
2.0972	11.7968	8.0863	42.8285
2.1021	11.828	8.10492	43.0135
2.107	11.8592	8.12526	43.1832
2.1119	11.8903	8.14224	43.3709
2.1168	11.9215	8.15698	43.542
2.1217	11.9526	8.19034	43.7136
2.1266	11.9837	8.19678	43.8623
2.1315	12.0149	8.22236	44.0429
2.1364	12.0461	8.23583	44.2192
2.1413	12.0772	8.2552	44.379
2.1462	12.1083	8.27563	44.5551
2.1511	12.1395	8.29444	44.7325
2.156	12.1707	8.31705	44.8922
2.1609	12.2018	8.3351	45.0739
2.1658	12.2329	8.35614	45.2552
2.1707	12.2641	8.36755	45.4306
2.1756	12.2952	8.39384	45.6041
2.1805	12.3264	8.40604	45.7396
2.1854	12.3575	8.42746	45.9332
2.1903	12.3886	8.44905	46.1186
2.1952	12.4198	8.46508	46.2985
2.2001	12.451	8.47909	46.4569
2.205	12.482	8.5051	46.6275
2.2099	12.5132	8.5185	46.8019
2.2148	12.5444	8.54274	46.9742
2.2197	12.5755	8.55623	47.1448
2.2246	12.6067	8.57977	47.3245
2.2295	12.6378	8.59438	47.4912
2.2344	12.6689	8.61679	47.6641
2.2393	12.7001	8.62957	47.8616
2.2442	12.7313	8.64842	48.0313
2.2491	12.7623	8.67404	48.203
2.254	12.7935	8.68785	48.3702
2.2589	12.8247	8.7041	48.5416
2.2638	12.8558	8.72231	48.7148
2.2687	12.887	8.75088	48.8838
2.2736	12.9181	8.76284	49.0609
2.2785	12.9492	8.78721	49.2415
2.2834	12.9804	8.80473	49.4101
2.2883	13.0116	8.82721	49.593
2.2932	13.0427	8.8435	49.7686
2.2981	13.0738	8.86218	49.9391
2.303	13.105	8.88306	50.1167
2.3079	13.1362	8.89636	50.2999
2.3128	13.1673	8.91469	50.4576
2.3177	13.1984	8.93114	50.645
2.3226	13.2296	8.95038	50.8111
2.3275	13.2607	8.96673	50.996
2.3324	13.2919	8.98992	51.1714
2.3373	13.3231	9.01024	51.3388
2.3422	13.3541	9.01974	51.5083
2.3471	13.3853	9.04655	51.6679
2.352	13.4165	9.06767	51.8519
2.3569	13.4475	9.08245	52.0186
2.3618	13.4787	9.1012	52.1883
2.3667	13.5099	9.12315	52.3529
2.3716	13.541	9.14365	52.5291
2.3765	13.5722	9.15895	52.6909
2.3814	13.6033	9.18034	52.8608
2.3863	13.6344	9.19342	53.0368
2.3912	13.6656	9.22004	53.1956
2.3961	13.6968	9.23085	53.3709
2.401	13.7279	9.25374	53.5365
2.4059	13.759	9.26897	53.7172
2.4108	13.7902	9.29208	53.8928
2.4157	13.8213	9.30899	54.065
2.4206	13.8525	9.32265	54.2301
2.4255	13.8836	9.34616	54.4136
2.4304	13.9147	9.36681	54.5731
2.4353	13.9459	9.38562	54.7422
2.4402	13.9771	9.40229	54.8993
2.4451	14.0083	9.41925	55.0761
2.45	14.0393	9.43987	55.2564
2.4549	14.0705	9.45979	55.4243
2.4598	14.1017	9.47888	55.5812
2.4647	14.1328	9.50103	55.7473
2.4696	14.1639	9.51724	55.9252
2.4745	14.1951	9.53592	56.0918
2.4794	14.2262	9.55098	56.2509
2.4843	14.2574	9.56949	56.4072
2.4892	14.2886	9.59227	56.5883
2.4941	14.3196	9.61474	56.733
2.499	14.3508	9.62948	56.8988
2.5039	14.382	9.6487	57.0319
2.5088	14.4131	9.66131	57.1965
2.5137	14.4442	9.68141	57.3614
2.5186	14.4754	9.70074	57.4965
2.5235	14.5065	9.72399	57.6596
2.5284	14.5377	9.74218	57.8259
2.5333	14.5688	9.75713	58.0043
2.5382	14.5999	9.77754	58.1597
2.5431	14.6311	9.79444	58.3156
2.548	14.6623	9.82088	58.4726
2.5529	14.6934	9.8399	58.6486
2.5578	14.7245	9.85229	58.8018
2.5627	14.7557	9.8738	58.9745
2.5676	14.7868	9.88947	59.1309
2.5725	14.818	9.90554	59.2805
2.5774	14.8491	9.93183	59.4335
2.5823	14.8802	9.947	59.5883
2.5872	14.9114	9.96441	59.739
2.5921	14.9426	9.98438	59.9054
2.597	14.9736	10.0038	60.0655
2.6019	15.0048	10.0228	60.2072
2.6068	15.036	10.042	60.385
2.6117	15.0671	10.058	60.3089
2.6166	15.0983	10.0796	60.4365
2.6215	15.1294	10.1002	60.5688
2.6264	15.1605	10.1134	60.7102
2.6313	15.1917	10.1364	60.8598
2.6362	15.2229	10.1541	61.006
2.6411	15.2539	10.1729	61.1558
2.646	15.2851	10.1922	61.2832
2.6509	15.3163	10.2111	61.4136
2.6558	15.3474	10.2329	61.5473
2.6607	15.3786	10.2495	61.6564
2.6656	15.4097	10.2696	61.8062
2.6705	15.4408	10.2825	61.9582
2.6754	15.472	10.3032	62.0968
2.6803	15.5032	10.32	62.244
2.6852	15.5343	10.3436	62.3748
2.6901	15.5654	10.3645	62.5335
2.695	15.5966	10.3713	62.667
2.6999	15.6277	10.3988	62.8425
2.7048	15.6589	10.4232	62.9579
2.7097	15.69	10.4374	63.0834
2.7146	15.7211	10.4543	63.1867
2.7195	15.7523	10.475	63.3321
2.7244	15.7835	10.4959	63.4738
2.7293	15.8146	10.5097	63.6028
2.7342	15.8457	10.5323	63.7482
2.7391	15.8769	10.5478	63.888
2.744	15.908	10.5646	64.0317
2.7489	15.9392	10.5855	64.1503
2.7538	15.9703	10.6027	64.2921
2.7587	16.0014	10.6185	64.4191
2.7636	16.0326	10.6387	64.5512
2.7685	16.0638	10.6637	64.6731
2.7734	16.0948	10.6846	64.7908
2.7783	16.126	10.697	64.9252
2.7832	16.1572	10.7158	65.053
2.7881	16.1883	10.7358	65.1774
2.793	16.2194	10.7548	65.2778
2.7979	16.2506	10.7744	65.3716
2.8028	16.2817	10.7913	65.4466
2.8077	16.3129	10.8142	65.5399
2.8126	16.3441	10.8298	65.5964
2.8175	16.3751	10.8472	65.6673
2.8224	16.4063	10.8692	65.6642
2.8273	16.4375	10.881	65.7284
2.8322	16.4686	10.9033	65.8163
2.8371	16.4997	10.9234	65.9285
2.842	16.5309	10.9402	66.025
2.8469	16.562	10.9636	66.1215
2.8518	16.5932	10.9804	66.1708
2.8567	16.6244	10.9973	66.2489
2.8616	16.6554	11.0166	66.3591
2.8665	16.6866	11.0381	66.4497
2.8714	16.7178	11.0559	66.5164
2.8763	16.7489	11.0758	66.6035
2.8812	16.78	11.0966	66.714
2.8861	16.8112	11.1115	66.7814
2.891	16.8423	11.1343	66.8383
2.8959	16.8735	11.1497	66.8927
2.9008	16.9047	11.166	65.6179
2.9057	16.9357	11.1862	65.5218
2.9106	16.9669	11.2036	65.456
2.9155	16.9981	11.2256	65.0954
2.9204	17.0292	11.2438	64.9949
2.9253	17.0603	11.2651	64.9422
2.9302	17.0915	11.2836	64.8945
2.9351	17.1226	11.2947	64.8409
2.94	17.1538	11.3147	64.588
2.9449	17.185	11.3358	64.4771
2.9498	17.216	11.3552	64.2445
2.9547	17.2472	11.3817	59.4076
2.9596	17.2784	11.4035	46.7933
2.9645	17.3095	11.4009	-0.000290759
2.9694	17.3406	11.424	0.00559
2.9743	17.3718	11.4493	0.01648
2.9792	17.4029	11.4689	0.02301
2.9841	17.4341	11.4792	0.03013
2.989	17.4653	--	--
2.9939	17.4963	--	--
2.9988	17.5275	--	--
3.0037	17.5587	--	--
3.0086	17.5898	--	--
3.0135	17.6209	--	--
3.0184	17.6521	--	--
3.0233	17.6832	--	--
3.0282	17.7144	--	--
3.0331	17.7456	--	--
3.038	17.7766	--	--
3.0429	17.8078	--	--
3.0478	17.839	--	--
3.0527	17.8701	--	--
3.0576	17.9012	--	--
3.0625	17.9324	--	--
3.0674	17.9635	--	--
3.0723	17.9947	--	--
3.0772	18.0258	--	--
3.0821	18.0569	--	--
3.087	18.0881	--	--
3.0919	18.1193	--	--
3.0968	18.1504	--	--
3.1017	18.1815	--	--
3.1066	18.2127	--	--
3.1115	18.2438	--	--
3.1164	18.275	--	--
3.1213	18.3061	--	--
3.1262	18.3372	--	--
3.1311	18.3684	--	--
3.136	18.3996	--	--
3.1409	18.4307	--	--
3.1458	18.4618	--	--
3.1507	18.493	--	--
3.1556	18.5241	--	--
3.1605	18.5553	--	--
3.1654	18.5864	--	--
3.1703	18.6175	--	--
3.1752	18.6487	--	--
3.1801	18.6799	--	--
3.185	18.711	--	--
3.1899	18.7421	--	--
3.1948	18.7733	--	--
3.1997	18.8044	--	--
3.2046	18.8356	--	--
3.2095	18.8666	--	--
3.2144	18.8978	--	--
3.2193	18.929	--	--
3.2242	18.9601	--	--
3.2291	18.9913	--	--
3.234	19.0224	--	--
3.2389	19.0535	--	--
3.2438	19.0847	--	--
3.2487	19.1159	--	--
3.2536	19.1469	--	--
3.2585	19.1781	--	--
3.2634	19.2093	--	--
3.2683	19.2404	--	--
3.2732	19.2716	--	--
3.2781	19.3027	--	--
3.283	19.3338	--	--
3.2879	19.365	--	--
3.2928	19.3962	--	--
3.2977	19.4272	--	--
3.3026	19.4584	--	--
3.3075	19.4896	--	--
3.3124	19.5207	--	--
3.3173	19.5519	--	--
3.3222	19.583	--	--
3.3271	19.6141	--	--
3.332	19.6453	--	--
3.3369	19.6765	--	--
3.3418	19.7075	--	--
3.3467	19.7387	--	--
3.3516	19.7699	--	--
3.3565	19.801	--	--
3.3614	19.8321	--	--
3.3663	19.8633	--	--
3.3712	19.8944	--	--
3.3761	19.9256	--	--
3.381	19.9567	--	--
3.3859	19.9878	--	--
3.3908	20.019	--	--
3.3957	20.0501	--	--
3.4006	20.0813	--	--
3.4055	20.1124	--	--
3.4104	20.1435	--	--
3.4153	20.1747	--	--
3.4202	20.2059	--	--
3.4251	20.237	--	--
3.43	20.2681	--	--
3.4349	20.2993	--	--
3.4398	20.3304	--	--
3.4447	20.3616	--	--
3.4496	20.3927	--	--
3.4545	20.4238	--	--
3.4594	20.455	--	--
3.4643	20.4862	--	--
3.4692	20.5172	--	--
3.4741	20.5484	--	--
3.479	20.5796	--	--
3.4839	20.6107	--	--
3.4888	20.6419	--	--
3.4937	20.673	--	--
3.4986	20.7041	--	--
3.5035	20.7353	--	--
3.5084	20.7665	--	--
3.5133	20.7975	--	--
3.5182	20.8287	--	--
3.5231	20.8598	--	--
3.528	20.891	--	--
3.5329	20.9221	--	--
3.5378	20.9532	--	--
3.5427	20.9844	--	--
3.5476	21.0156	--	--
3.5525	21.0467	--	--
3.5574	21.0778	--	--
3.5623	21.109	--	--
3.5672	21.1401	--	--
3.5721	21.1713	--	--
3.577	21.2024	--	--
3.5819	21.2335	--	--
3.5868	21.2647	--	--
3.5917	21.2959	--	--
3.5966	21.327	--	--
3.6015	21.3581	--	--
3.6064	21.3893	--	--
3.6113	21.4204	--	--
3.6162	21.4516	--	--
3.6211	21.4826	--	--
3.626	21.5138	--	--
3.6309	21.545	--	--
3.6358	21.5761	--	--
3.6407	21.6073	--	--
3.6456	21.6384	--	--
3.6505	21.6695	--	--
3.6554	21.7007	--	--
3.6603	21.7319	--	--
3.6652	21.7629	--	--
3.6701	21.7941	--	--
3.675	21.8253	--	--
3.6799	21.8564	--	--
3.6848	21.8876	--	--
3.6897	21.9187	--	--
3.6946	21.9498	--	--
3.6995	21.981	--	--
3.7044	22.0122	--	--
3.7093	22.0432	--	--
3.7142	22.0744	--	--
3.7191	22.1055	--	--
3.724	22.1367	--	--
3.7289	22.1679	--	--
3.7338	22.1989	--	--
3.7387	22.2301	--	--
3.7436	22.2613	--	--
3.7485	22.2923	--	--
3.7534	22.3235	--	--
3.7583	22.3547	--	--
3.7632	22.3858	--	--
3.7681	22.417	--	--
3.773	22.4481	--	--
3.7779	22.4792	--	--
3.7828	22.5104	--	--
3.7877	22.5416	--	--
3.7926	22.5726	--	--
3.7975	22.6038	--	--
3.8024	22.6349	--	--
3.8073	22.6661	--	--
3.8122	22.6973	--	--
3.8171	22.7283	--	--
3.822	22.7595	--	--
3.8269	22.7907	--	--
3.8318	22.8218	--	--
3.8367	22.8529	--	--
3.8416	22.8841	--	--
3.8465	22.9152	--	--
3.8514	22.9464	--	--
3.8563	22.9776	--	--
3.8612	23.0086	--	--
3.8661	23.0398	--	--
3.871	23.071	--	--
3.8759	23.1021	--	--
3.8808	23.1333	--	--
3.8857	23.1643	--	--
3.8906	23.1955	--	--
3.8955	23.2267	--	--
3.9004	23.2578	--	--
3.9053	23.2889	--	--
3.9102	23.3201	--	--
3.9151	23.3512	--	--
3.92	23.3824	--	--
3.9249	23.4135	--	--
3.9298	23.4446	--	--
3.9347	23.4758	--	--
3.9396	23.507	--	--
3.9445	23.538	--	--
3.9494	23.5692	--	--
3.9543	23.6003	--	--
3.9592	23.6315	--	--
3.9641	23.6627	--	--
3.969	23.6937	--	--
3.9739	23.7249	--	--
3.9788	23.7561	--	--
3.9837	23.7872	--	--
3.9886	23.8183	--	--
3.9935	23.8495	--	--
3.9984	23.8806	--	--
4.0033	23.9118	--	--
4.0082	23.943	--	--
4.0131	23.974	--	--
4.018	24.0052	--	--
4.0229	24.0363	--	--
4.0278	24.0675	--	--
4.0327	24.0986	--	--
4.0376	24.1297	--	--
4.0425	24.1609	--	--
4.0474	24.1921	--	--
4.0523	24.2232	--	--
4.0572	24.2543	--	--
4.0621	24.2855	--	--
4.067	24.3166	--	--
4.0719	24.3478	--	--
4.0768	24.3789	--	--
4.0817	24.41	--	--
4.0866	24.4412	--	--
4.0915	24.4723	--	--
4.0964	24.5035	--	--
4.1013	24.5346	--	--
4.1062	24.5657	--	--
4.1111	24.5969	--	--
4.116	24.6281	--	--
4.1209	24.6591	--	--
4.1258	24.6903	--	--
4.1307	24.7215	--	--
4.1356	24.7526	--	--
4.1405	24.7837	--	--
4.1454	24.8149	--	--
4.1503	24.846	--	--
4.1552	24.8772	--	--
4.1601	24.9082	--	--
4.165	24.9394	--	--
4.1699	24.9706	--	--
4.1748	25.0017	--	--
4.1797	25.0329	--	--
4.1846	25.064	--	--
4.1895	25.0951	--	--
4.1944	25.1263	--	--
4.1993	25.1575	--	--
4.2042	25.1885	--	--
4.2091	25.2197	--	--
4.214	25.2508	--	--
4.2189	25.282	--	--
4.2238	25.3132	--	--
4.2287	25.3442	--	--
4.2336	25.3754	--	--
4.2385	25.4066	--	--
4.2434	25.4377	--	--
4.2483	25.4688	--	--
4.2532	25.5	--	--
4.2581	25.5311	--	--
4.263	25.5623	--	--
4.2679	25.5934	--	--
4.2728	25.6245	--	--
4.2777	25.6557	--	--
4.2826	25.6868	--	--
4.2875	25.718	--	--
4.2924	25.7491	--	--
4.2973	25.7802	--	--
4.3022	25.8114	--	--
4.3071	25.8426	--	--
4.312	25.8737	--	--
4.3169	25.9048	--	--
4.3218	25.9359	--	--
4.3267	25.9671	--	--
4.3316	25.9983	--	--
4.3365	26.0293	--	--
4.3414	26.0605	--	--
4.3463	26.0917	--	--
4.3512	26.1228	--	--
4.3561	26.1539	--	--
4.361	26.1851	--	--
4.3659	26.2162	--	--
4.3708	26.2474	--	--
4.3757	26.2784	--	--
4.3806	26.3096	--	--
4.3855	26.3408	--	--
4.3904	26.3719	--	--
4.3953	26.4031	--	--
4.4002	26.4342	--	--
4.4051	26.4653	--	--
4.41	26.4965	--	--
4.4149	26.5277	--	--
4.4198	26.5587	--	--
4.4247	26.5899	--	--
4.4296	26.621	--	--
4.4345	26.6522	--	--
4.4394	26.6834	--	--
4.4443	26.7144	--	--
4.4492	26.7456	--	--
4.4541	26.7768	--	--
4.459	26.8079	--	--
4.4639	26.8391	--	--
4.4688	26.8701	--	--
4.4737	26.9013	--	--
4.4786	26.9325	--	--
4.4835	26.9636	--	--
4.4884	26.9947	--	--
4.4933	27.0259	--	--
4.4982	27.057	--	--
4.5031	27.0882	--	--
4.508	27.1193	--	--
4.5129	27.1504	--	--
4.5178	27.1816	--	--
4.5227	27.2127	--	--
4.5276	27.2438	--	--
4.5325	27.275	--	--
4.5374	27.3061	--	--
4.5423	27.3373	--	--
4.5472	27.3685	--	--
4.5521	27.3995	--	--
4.557	27.4307	--	--
4.5619	27.4618	--	--
4.5668	27.493	--	--
4.5717	27.5241	--	--
4.5766	27.5552	--	--
4.5815	27.5864	--	--
4.5864	27.6176	--	--
4.5913	27.6486	--	--
4.5962	27.6798	--	--
4.6011	27.711	--	--
4.606	27.7421	--	--
4.6109	27.7733	--	--
4.6158	27.8043	--	--
4.6207	27.8355	--	--
4.6256	27.8667	--	--
4.6305	27.8978	--	--
4.6354	27.929	--	--
4.6403	27.9601	--	--
4.6452	27.9912	--	--
4.6501	28.0224	--	--
4.655	28.0535	--	--
4.6599	28.0846	--	--
4.6648	28.1158	--	--
4.6697	28.1469	--	--
4.6746	28.1781	--	--
4.6795	28.2093	--	--
4.6844	28.2415	--	--
4.6893	28.2748	--	--
4.6942	28.3083	--	--
4.6991	28.3413	--	--
4.704	28.3739	--	--
4.7089	28.4058	--	--
4.7138	28.4368	--	--
4.7187	28.4665	--	--
4.7236	28.4958	--	--
4.7285	28.5254	--	--
4.7334	28.5551	--	--
4.7383	28.5851	--	--
4.7432	28.6152	--	--
4.7481	28.6453	--	--
4.753	28.6756	--	--
4.7579	28.7062	--	--
4.7628	28.7371	--	--
4.7677	28.7688	--	--
4.7726	28.8012	--	--
4.7775	28.8338	--	--
4.7824	28.8662	--	--
4.7873	28.8981	--	--
4.7922	28.9296
4.7971	28.961
4.802	28.9922
4.8069	29.0231
4.8118	29.0539
4.8167	29.0844
4.8216	29.1147
4.8265	29.145
4.8314	29.1753
4.8363	29.2056
4.8412	29.2364
4.8461	29.2673
4.851	29.2988
4.8559	29.3304
4.8608	29.3619
4.8657	29.3933
4.8706	29.4245
4.8755	29.4558
4.8804	29.487
4.8853	29.5183
4.8902	29.5494
4.8951	29.5805
4.9	29.6116
4.9049	29.6427
4.9098	29.6736
4.9147	29.7049
4.9196	29.7363
4.9245	29.7676
4.9294	29.7989
4.9343	29.8301
4.9392	29.8612
4.9441	29.8922
4.949	29.9231
4.9539	29.9537
4.9588	29.9844
4.9637	30.0061
4.9686	30.0526
4.9735	30.0922
4.9784	30.1272
4.9833	30.1628
4.9882	30.1975
4.9931	30.2309
4.998	30.263
5.0029	30.2932
5.0078	30.3217
5.0127	30.3493
5.0176	30.3775
5.0225	30.406
5.0274	30.434
5.0323	30.461
5.0372	30.4871
5.0421	30.5109
5.047	30.5384
5.0519	30.5709
5.0568	30.6063
5.0617	30.6433
5.0666	30.6795
5.0715	30.7144
5.0764	30.7483
5.0813	30.7806
5.0862	30.8114
5.0911	30.8407
5.096	30.8687
5.1009	30.8957
5.1058	30.9222
5.1107	30.9495
5.1156	30.979
5.1205	31.0096
5.1254	31.0421
5.1303	31.076
5.1352	31.1092
5.1401	31.1419
5.145	31.1741
5.1499	31.2059
5.1548	31.2374
5.1597	31.2684
5.1646	31.2987
5.1695	31.3285
5.1744	31.3581
5.1793	31.3884
5.1842	31.4187
5.1891	31.4492
5.194	31.4799
5.1989	31.5105
5.2038	31.5413
5.2087	31.5767
5.2136	31.6182
5.2185	31.6555
5.2234	31.6894
5.2283	31.7217
5.2332	31.7519
5.2381	31.7812
5.243	31.8097
5.2479	31.8382
5.2528	31.8674
5.2577	31.8975
5.2626	31.928
5.2675	31.9579
5.2724	31.987
5.2773	32.0148
5.2822	32.0403
5.2871	32.0644
5.292	32.095
5.2969	32.1289
5.3018	32.1661
5.3067	32.2062
5.3116	32.2454
5.3165	32.2828
5.3214	32.3177
5.3263	32.3244
5.3312	32.3378
5.3361	32.3476
5.341	32.3854
5.3459	32.4222
5.3508	32.4687
5.3557	32.5055
5.3606	32.5393
5.3655	32.5721
5.3704	32.6063
5.3753	32.6401
5.3802	32.6724
5.3851	32.7029
5.39	32.7317
5.3949	32.7597
5.3998	32.7879
5.4047	32.815
5.4096	32.8399
5.4145	32.8618
5.4194	32.8846
5.4243	32.9099
5.4292	32.9423
5.4341	32.9809
5.439	33.0198
5.4439	33.0579
5.4488	33.0943
5.4537	33.1286
5.4586	33.1605
5.4635	33.1906
5.4684	33.2189
5.4733	33.245
5.4782	33.2694
5.4831	33.2942
5.488	33.321
5.4929	33.3522
5.4978	33.3866
5.5027	33.4207
5.5076	33.4535
5.5125	33.4855
5.5174	33.5166
5.5223	33.5476
5.5272	33.5782
5.5321	33.6087
5.537	33.6392
5.5419	33.6692
5.5468	33.6987
5.5517	33.728
5.5566	33.7579
5.5615	33.7888
5.5664	33.8224
5.5713	33.8561
5.5762	33.8884
5.5811	33.9202
5.586	33.953
5.5909	33.9859
5.5958	34.0182
5.6007	34.0496
5.6056	34.0802
5.6105	34.1095
5.6154	34.1377
5.6203	34.1692
5.6252	34.2036
5.6301	34.2385
5.635	34.271
5.6399	34.301
5.6448	34.3315
5.6497	34.3635
5.6546	34.3957
5.6595	34.4269
5.6644	34.4561
5.6693	34.482
5.6742	34.5095
5.6791	34.5383
5.684	34.5682
5.6889	34.6009
5.6938	34.6378
5.6987	34.6748
5.7036	34.7101
5.7085	34.7422
5.7134	34.7733
5.7183	34.8045
5.7232	34.8361
5.7281	34.8663
5.733	34.8953
5.7379	34.9229
5.7428	34.9493
5.7477	34.9741
5.7526	35.0001
5.7575	35.0296
5.7624	35.0593
5.7673	35.0898
5.7722	35.124
5.7771	35.1592
5.782	35.1935
5.7869	35.2266
5.7918	35.2588
5.7967	35.29
5.8016	35.323
5.8065	35.3617
5.8114	35.4085
5.8163	35.446
5.8212	35.4747
5.8261	35.5008
5.831	35.5267
5.8359	35.5519
5.8408	35.5775
5.8457	35.6045
5.8506	35.6332
5.8555	35.6623
5.8604	35.6905
5.8653	35.7186
5.8702	35.7465
5.8751	35.7763
5.88	35.8077
5.8849	35.8404
5.8898	35.8731
5.8947	35.9062
5.8996	35.9394
5.9045	35.9718
5.9094	36.0039
5.9143	36.0359
5.9192	36.068
5.9241	36.1
5.929	36.1311
5.9339	36.1617
5.9388	36.1929
5.9437	36.2248
5.9486	36.2564
5.9535	36.2875
5.9584	36.3174
5.9633	36.3463
5.9682	36.3751
5.9731	36.4041
5.978	36.4334
5.9829	36.4631
5.9878	36.4929
5.9927	36.5231
5.9976	36.5536
6.0025	36.5846
6.0074	36.617
6.0123	36.6499
6.0172	36.6833
6.0221	36.7171
6.027	36.7508
6.0319	36.7842
6.0368	36.8172
6.0417	36.8498
6.0466	36.8816
6.0515	36.9119
6.0564	36.941
6.0613	36.9689
6.0662	36.9995
6.0711	37.0344
6.076	37.0689
6.0809	37.0734
6.0858	37.1326
6.0907	37.1784
6.0956	37.2153
6.1005	37.2482
6.1054	37.2775
6.1103	37.3045
6.1152	37.3385
6.1201	37.3775
6.125	37.4085
6.1299	37.4355
6.1348	37.46
6.1397	37.4832
6.1446	37.507
6.1495	37.531
6.1544	37.5558
6.1593	37.5845
6.1642	37.6174
6.1691	37.65
6.174	37.6804
6.1789	37.7095
6.1838	37.7377
6.1887	37.7657
6.1936	37.7957
6.1985	37.8288
6.2034	37.8625
6.2083	37.8956
6.2132	37.9282
6.2181	37.961
6.223	37.9954
6.2279	38.0304
6.2328	38.0645
6.2377	38.097
6.2426	38.1284
6.2475	38.1581
6.2524	38.1865
6.2573	38.2138
6.2622	38.2409
6.2671	38.2679
6.272	38.2953
6.2769	38.323
6.2818	38.3522
6.2867	38.3831
6.2916	38.4158
6.2965	38.449
6.3014	38.483
6.3063	38.5172
6.3112	38.5513
6.3161	38.5851
6.321	38.6188
6.3259	38.6519
6.3308	38.6845
6.3357	38.7163
6.3406	38.7464
6.3455	38.7739
6.3504	38.801
6.3553	38.8294
6.3602	38.8625
6.3651	38.8971
6.37	38.9306
6.3749	38.9636
6.3798	38.9973
6.3847	39.0292
6.3896	39.0581
6.3945	39.0875
6.3994	39.117
6.4043	39.147
6.4092	39.176
6.4141	39.2037
6.419	39.231
6.4239	39.2623
6.4288	39.2944
6.4337	39.3265
6.4386	39.3594
6.4435	39.3922
6.4484	39.4246
6.4533	39.4555
6.4582	39.4859
6.4631	39.5167
6.468	39.5477
6.4729	39.5779
6.4778	39.6075
6.4827	39.6371
6.4876	39.6662
6.4925	39.696
6.4974	39.7264
6.5023	39.7574
6.5072	39.7894
6.5121	39.822
6.517	39.8547
6.5219	39.887
6.5268	39.9191
6.5317	39.9511
6.5366	39.9827
6.5415	40.0127
6.5464	40.0418
6.5513	40.0709
6.5562	40.1031
6.5611	40.1379
6.566	40.1727
6.5709	40.2062
6.5758	40.2383
6.5807	40.2702
6.5856	40.3033
6.5905	40.3368
6.5954	40.3695
6.6003	40.4014
6.6052	40.4323
6.6101	40.4658
6.615	40.4978
6.6199	40.5258
6.6248	40.5562
6.6297	40.5863
6.6346	40.615
6.6395	40.6472
6.6444	40.6772
6.6493	40.7045
6.6542	40.7319
6.6591	40.7596
6.664	40.789
6.6689	40.8179
6.6738	40.8478
6.6787	40.8788
6.6836	40.9092
6.6885	40.9403
6.6934	40.9725
6.6983	41.0043
6.7032	41.0354
6.7081	41.0669
6.713	41.0986
6.7179	41.1303
6.7228	41.1613
6.7277	41.1919
6.7326	41.2221
6.7375	41.253
6.7424	41.2836
6.7473	41.3144
6.7522	41.3451
6.7571	41.376
6.762	41.4068
6.7669	41.438
6.7718	41.4691
6.7767	41.5001
6.7816	41.5309
6.7865	41.5617
6.7914	41.5923
6.7963	41.6227
6.8012	41.6563
6.8061	41.6935
6.811	41.7297
6.8159	41.7632
6.8208	41.7956
6.8257	41.829
6.8306	41.8711
6.8355	41.9051
6.8404	41.9378
6.8453	41.9689
6.8502	41.9987
6.8551	42.0275
6.86	42.0567
6.8649	42.0901
6.8698	42.1185
6.8747	42.1448
6.8796	42.1747
6.8845	42.2038
6.8894	42.2337
6.8943	42.27
6.8992	42.3113
6.9041	42.3478
6.909	42.3751
6.9139	42.3988
6.9188	42.4246
6.9237	42.4523
6.9286	42.4804
6.9335	42.5069
6.9384	42.5413
6.9433	42.5686
6.9482	42.5938
6.9531	42.6212
6.958	42.6511
6.9629	42.6811
6.9678	42.7131
6.9727	42.7463
6.9776	42.7798
6.9825	42.8127
6.9874	42.8469
6.9923	42.8798
6.9972	42.9118
7.0021	42.9439
7.007	42.9747
7.0119	43.0042
7.0168	43.0341
7.0217	43.0641
7.0266	43.0941
7.0315	43.1235
7.0364	43.15
7.0413	43.1751
7.0462	43.205
7.0511	43.2375
7.056	43.2694
7.0609	43.301
7.0658	43.3325
7.0707	43.3641
7.0756	43.3995
7.0805	43.4364
7.0854	43.4705
7.0903	43.5134
7.0952	43.5623
7.1001	43.6022
7.105	43.6269
7.1099	43.6682
7.1148	43.697
7.1197	43.7227
7.1246	43.7484
7.1295	43.7733
7.1344	43.7957
7.1393	43.8165
7.1442	43.8359
7.1491	43.8546
7.154	43.8768
7.1589	43.9059
7.1638	43.9389
7.1687	43.9731
7.1736	44.0083
7.1785	44.0453
7.1834	44.082
7.1883	44.1185
7.1932	44.1548
7.1981	44.1894
7.203	44.2231
7.2079	44.2552
7.2128	44.2854
7.2177	44.3124
7.2226	44.3359
7.2275	44.3571
7.2324	44.3825
7.2373	44.4115
7.2422	44.4423
7.2471	44.4761
7.252	44.5112
7.2569	44.5465
7.2618	44.5816
7.2667	44.6166
7.2716	44.6511
7.2765	44.6849
7.2814	44.7214
7.2863	44.7565
7.2912	44.7889
7.2961	44.8189
7.301	44.8449
7.3059	44.864
7.3108	44.8867
7.3157	44.9141
7.3206	44.9416
7.3255	44.9693
7.3304	44.9989
7.3353	45.0313
7.3402	45.0664
7.3451	45.1027
7.35	45.1453
7.3549	45.1873
7.3598	45.2257
7.3647	45.2586
7.3696	45.2881
7.3745	45.3169
7.3794	45.3455
7.3843	45.3726
7.3892	45.3976
7.3941	45.4212
7.399	45.4457
7.4039	45.4697
7.4088	45.4946
7.4137	45.5271
7.4186	45.5709
7.4235	45.6114
7.4284	45.6582
7.4333	45.7046
7.4382	45.7468
7.4431	45.7829
7.448	45.8167
7.4529	45.8559
7.4578	45.8891
7.4627	45.9164
7.4676	45.9339
7.4725	45.9583
7.4774	45.9831
7.4823	46.0042
7.4872	46.0227
7.4921	46.0397
7.497	46.06
7.5019	46.1001
7.5068	46.1493
7.5117	46.197
7.5166	46.2368
7.5215	46.2706
7.5264	46.2993
7.5313	46.3234
7.5362	46.3451
7.5411	46.3668
7.546	46.3896
7.5509	46.412
7.5558	46.4355
7.5607	46.4641
7.5656	46.5003
7.5705	46.5369
7.5754	46.5705
7.5803	46.6023
7.5852	46.6343
7.5901	46.6675
7.595	46.7
7.5999	46.7317
7.6048	46.7632
7.6097	46.7945
7.6146	46.8253
7.6195	46.8524
7.6244	46.8795
7.6293	46.9218
7.6342	46.9547
7.6391	46.9823
7.644	47.0087
7.6489	47.0416
7.6538	47.0787
7.6587	47.1235
7.6636	47.173
7.6685	47.2185
7.6734	47.2477
7.6783	47.2732
7.6832	47.2952
7.6881	47.3162
7.693	47.3353
7.6979	47.355
7.7028	47.3775
7.7077	47.4097
7.7126	47.4455
7.7175	47.4782
7.7224	47.4542
7.7273	47.5147
7.7322	47.5654
7.7371	47.6141
7.742	47.6544
7.7469	47.6886
7.7518	47.7184
7.7567	47.7451
7.7616	47.7743
7.7665	47.8024
7.7714	47.8288
7.7763	47.855
7.7812	47.8865
7.7861	47.9186
7.791	47.9481
7.7959	47.9731
7.8008	47.9987
7.8057	48.0164
7.8106	48.0477
7.8155	48.0845
7.8204	48.1235
7.8253	48.1625
7.8302	48.2012
7.8351	48.2467
7.84	48.2867
7.8449	48.3159
7.8498	48.3338
7.8547	48.3497
7.8596	48.3755
7.8645	48.402
7.8694	48.4246
7.8743	48.4482
7.8792	48.4747
7.8841	48.5044
7.889	48.5451
7.8939	48.5742
7.8988	48.6128
7.9037	48.6463
7.9086	48.6745
7.9135	48.7031
7.9184	48.7345
7.9233	48.769
7.9282	48.8101
7.9331	48.8402
7.938	48.8669
7.9429	48.9008
7.9478	48.9325
7.9527	48.9609
7.9576	48.9869
7.9625	49.007
7.9674	49.0249
7.9723	49.0458
7.9772	49.0715
7.9821	49.1045
7.987	49.1388
7.9919	49.1712
7.9968	49.2047
8.0017	49.2388
8.0066	49.2725
8.0115	49.3095
8.0164	49.3466
8.0213	49.3826
8.0262	49.4168
8.0311	49.4493
8.036	49.4799
8.0409	49.4761
8.0458	49.5368
8.0507	49.5825
8.0556	49.6231
8.0605	49.6566
8.0654	49.6899
8.0703	49.7225
8.0752	49.7493
8.0801	49.7754
8.085	49.8136
8.0899	49.8465
8.0948	49.8782
8.0997	49.9059
8.1046	49.927
8.1095	49.9411
8.1144	49.9533
8.1193	49.9702
8.1242	50.0128
8.1291	50.0573
8.134	50.0907
8.1389	50.1177
8.1438	50.1482
8.1487	50.1831
8.1536	50.2101
8.1585	50.2131
8.1634	50.2024
8.1683	50.2756
8.1732	50.3199
8.1781	50.3638
8.183	50.4018
8.1879	50.4302
8.1928	50.4504
8.1977	50.4687
8.2026	50.4926
8.2075	50.5174
8.2124	50.5441
8.2173	50.5738
8.2222	50.6041
8.2271	50.6319
8.232	50.6653
8.2369	50.7013
8.2418	50.7336
8.2467	50.7728
8.2516	50.8081
8.2565	50.8409
8.2614	50.8471
8.2663	50.8957
8.2712	50.9358
8.2761	50.9809
8.281	51.0204
8.2859	51.0523
8.2908	51.0831
8.2957	51.0977
8.3006	51.113
8.3055	51.1348
8.3104	51.1546
8.3153	51.1766
8.3202	51.1957
8.3251	51.213
8.33	51.2403
8.3349	51.2733
8.3398	51.3047
8.3447	51.3368
8.3496	51.3712
8.3545	51.4049
8.3594	51.4438
8.3643	51.4808
8.3692	51.5133
8.3741	51.5446
8.379	51.5776
8.3839	51.6136
8.3888	51.6445
8.3937	51.6721
8.3986	51.6971
8.4035	51.7237
8.4084	51.7612
8.4133	51.806
8.4182	51.8499
8.4231	51.8816
8.428	51.9066
8.4329	51.9318
8.4378	51.9624
8.4427	51.9984
8.4476	52.034
8.4525	52.0676
8.4574	52.0973
8.4623	52.1204
8.4672	52.1363
8.4721	52.1517
8.477	52.1718
8.4819	52.2017
8.4868	52.2327
8.4917	52.2654
8.4966	52.2852
8.5015	52.3188
8.5064	52.3759
8.5113	52.4297
8.5162	52.4839
8.5211	52.5408
8.526	52.5928
8.5309	52.632
8.5358	52.6557
8.5407	52.6689
8.5456	52.678
8.5505	52.6901
8.5554	52.7052
8.5603	52.7208
8.5652	52.7395
8.5701	52.7587
8.575	52.785
8.5799	52.8142
8.5848	52.8379
8.5897	52.8754
8.5946	52.9284
8.5995	52.98
8.6044	53.0254
8.6093	53.0647
8.6142	53.0999
8.6191	53.1371
8.624	53.1583
8.6289	53.176
8.6338	53.1944
8.6387	53.212
8.6436	53.2277
8.6485	53.2526
8.6534	53.2719
8.6583	53.3132
8.6632	53.357
8.6681	53.3966
8.673	53.4321
8.6779	53.4646
8.6828	53.4965
8.6877	53.5292
8.6926	53.5639
8.6975	53.592
8.7024	53.6164
8.7073	53.6527
8.7122	53.6893
8.7171	53.7242
8.722	53.7668
8.7269	53.803
8.7318	53.8338
8.7367	53.8646
8.7416	53.8955
8.7465	53.9224
8.7514	53.9477
8.7563	53.9804
8.7612	54.0053
8.7661	54.0318
8.771	54.0567
8.7759	54.0736
8.7808	54.0893
8.7857	54.111
8.7906	54.141
8.7955	54.1808
8.8004	54.2226
8.8053	54.2593
8.8102	54.2899
8.8151	54.3154
8.82	54.3431
8.8249	54.3812
8.8298	54.4145
8.8347	54.4489
8.8396	54.489
8.8445	54.5264
8.8494	54.5594
8.8543	54.5886
8.8592	54.6127
8.8641	54.6387
8.869	54.6733
8.8739	54.7066
8.8788	54.7312
8.8837	54.7513
8.8886	54.779
8.8935	54.8117
8.8984	54.8416
8.9033	54.8731
8.9082	54.9034
8.9131	54.9322
8.918	54.9644
8.9229	55.0103
8.9278	55.0429
8.9327	55.0785
8.9376	55.1121
8.9425	55.1414
8.9474	55.169
8.9523	55.1931
8.9572	55.17
8.9621	55.238
8.967	55.2877
8.9719	55.3278
8.9768	55.3587
8.9817	55.387
8.9866	55.4157
8.9915	55.4469
8.9964	55.4676
9.0013	55.4844
9.0062	55.5243
9.0111	55.5814
9.016	55.6175
9.0209	55.6471
9.0258	55.6779
9.0307	55.7028
9.0356	55.731
9.0405	55.7536
9.0454	55.7817
9.0503	55.8077
9.0552	55.8299
9.0601	55.8527
9.065	55.8709
9.0699	55.8945
9.0748	55.9196
9.0797	55.9455
9.0846	55.9797
9.0895	56.03
9.0944	56.0818
9.0993	56.1252
9.1042	56.1641
9.1091	56.2015
9.114	56.2332
9.1189	56.2633
9.1238	56.3023
9.1287	56.3504
9.1336	56.3845
9.1385	56.4003
9.1434	56.404
9.1483	56.4152
9.1532	56.4284
9.1581	56.4459
9.163	56.4635
9.1679	56.4935
9.1728	56.5315
9.1777	56.5747
9.1826	56.6249
9.1875	56.6649
9.1924	56.7041
9.1973	56.7362
9.2022	56.7635
9.2071	56.7887
9.212	56.813
9.2169	56.8356
9.2218	56.8576
9.2267	56.876
9.2316	56.89
9.2365	56.9117
9.2414	56.9386
9.2463	56.9682
9.2512	57.0015
9.2561	57.0377
9.261	57.074
9.2659	57.1135
9.2708	57.1527
9.2757	57.1872
9.2806	57.2178
9.2855	57.2467
9.2904	57.2754
9.2953	57.3036
9.3002	57.3309
9.3051	57.3591
9.31	57.3862
9.3149	57.4181
9.3198	57.4516
9.3247	57.4853
9.3296	57.531
9.3345	57.5817
9.3394	57.6213
9.3443	57.6623
9.3492	57.7027
9.3541	57.7439
9.359	57.7774
9.3639	57.8095
9.3688	57.8313
9.3737	57.8442
9.3786	57.8528
9.3835	57.8633
9.3884	57.8762
9.3933	57.8891
9.3982	57.9071
9.4031	57.9356
9.408	57.9793
9.4129	58.037
9.4178	58.0894
9.4227	58.1266
9.4276	58.1862
9.4325	58.2222
9.4374	58.2472
9.4423	58.263
9.4472	58.2672
9.4521	58.3269
9.457	58.3751
9.4619	58.4115
9.4668	58.4377
9.4717	58.4609
9.4766	58.4811
9.4815	58.4893
9.4864	58.4948
9.4913	58.5278
9.4962	58.5627
9.5011	58.5876
9.506	58.6145
9.5109	58.6359
9.5158	58.664
9.5207	58.6893
9.5256	58.7165
9.5305	58.753
9.5354	58.7893
9.5403	58.8213
9.5452	58.8552
9.5501	58.8877
9.555	58.9184
9.5599	58.9432
9.5648	58.9652
9.5697	58.9856
9.5746	59.0108
9.5795	59.0483
9.5844	59.096
9.5893	59.1388
9.5942	59.1739
9.5991	59.2018
9.604	59.227
9.6089	59.2547
9.6138	59.2809
9.6187	59.3081
9.6236	59.3478
9.6285	59.3783
9.6334	59.4123
9.6383	59.4507
9.6432	59.4742
9.6481	59.4948
9.653	59.5137
9.6579	59.5406
9.6628	59.5746
9.6677	59.6075
9.6726	59.6391
9.6775	59.6673
9.6824	59.6963
9.6873	59.7259
9.6922	59.7517
9.6971	59.7758
9.702	59.804
9.7069	59.8498
9.7118	59.9039
9.7167	59.9509
9.7216	59.9891
9.7265	60.0099
9.7314	60.0279
9.7363	60.0485
9.7412	60.0736
9.7461	60.0992
9.751	60.1224
9.7559	60.1537
9.7608	60.1867
9.7657	60.2085
9.7706	60.2242
9.7755	60.2385
9.7804	60.2673
9.7853	60.3235
9.7902	60.3817
9.7951	60.4225
[truncated: 403 more rows]

[truncated: 10 more sheets: Fig14(B), Fig14(C), Fig15, Fig16(A), Fig16(B), Fig16(C), Fig18(A)-(H), Fig19, Fig20(A)-(H), Fig21]
